# Supplementary material for: ﻿Unveiling new species of Phragmidiaceae (Basidiomycota, Pucciniales) on rosaceous plants from Guizhou, China
Source: MycoKeys. 2025 Mar 28;115:309–26. doi: 10.3897/mycokeys.115.146604 (PMC11971644; doi:10.3897/mycokeys.115.146604)
Supplement: XML Treatment for Gerwasia amphidasydis [file mycokeys.115.146604-treatment1.xml]

<!DOCTYPE tp:taxon-treatment
  PUBLIC "-//TaxonX//DTD Taxonomic Treatment Publishing DTD v0 20100105//EN" "tax-treatment-NSO.dtd">
<tp:taxon-treatment xmlns:tp="http://www.plazi.org/taxpub"><tp:treatment-meta><kwd-group><label>Taxon classification</label><kwd>
                  <named-content content-type="kingdom">Fungi</named-content>
                </kwd><kwd>
                  <named-content content-type="order">Pucciniales</named-content>
                </kwd><kwd>
                  <named-content content-type="family">Phragmidiaceae</named-content>
                </kwd></kwd-group><mixed-citation publication-type="journal"><person-group><name><surname>Zhang</surname><given-names>Qinfang</given-names></name><name><surname>Wu</surname><given-names>Qianzhen</given-names></name><name><surname>Zhao</surname><given-names>Peng</given-names></name><name><surname>Habib</surname><given-names>Kamran</given-names></name><name><surname>Wang</surname><given-names>Yao</given-names></name><name><surname>Tang</surname><given-names>Dexiang</given-names></name><name><surname>Ahmad</surname><given-names>Muhammad AIjaz</given-names></name><name><surname>Ren</surname><given-names>Yulin</given-names></name><name><surname>Shen</surname><given-names>Xiangchun</given-names></name><name><surname>Long</surname><given-names>Qingde</given-names></name><name><surname>Liu</surname><given-names>Lili</given-names></name><name><surname>Li</surname><given-names>Qirui</given-names></name></person-group><article-title>﻿Unveiling new species of <tp:taxon-name><tp:taxon-name-part taxon-name-part-type="family">Phragmidiaceae</tp:taxon-name-part></tp:taxon-name> (<tp:taxon-name><tp:taxon-name-part taxon-name-part-type="phylum">Basidiomycota</tp:taxon-name-part></tp:taxon-name>, <tp:taxon-name><tp:taxon-name-part taxon-name-part-type="order">Pucciniales</tp:taxon-name-part></tp:taxon-name>) on rosaceous plants from Guizhou, China</article-title><source>MycoKeys</source><day>28</day><month>03</month><year>2025</year><volume>115</volume><fpage>309</fpage><lpage>326</lpage><pub-id pub-id-type="doi">10.3897/mycokeys.115.146604</pub-id></mixed-citation></tp:treatment-meta><tp:nomenclature><label>﻿</label><tp:taxon-name>
                <object-id xmlns:xlink="http://www.w3.org/1999/xlink" content-type="arpha" xlink:type="simple">72625E3E-7BB9-51D7-8BF5-55B5325D1A33</object-id>
                <tp:taxon-name-part taxon-name-part-type="genus" reg="Gerwasia">Gerwasia</tp:taxon-name-part>
                <tp:taxon-name-part taxon-name-part-type="species" reg="amphidasydis">amphidasydis</tp:taxon-name-part>
                <object-id xmlns:xlink="http://www.w3.org/1999/xlink" content-type="mycobank" xlink:type="simple">854995</object-id>
              </tp:taxon-name><tp:taxon-authority>Q. F. Zhang, Q. Z. Wu &amp; Q. R. Li</tp:taxon-authority><tp:taxon-status xmlns:xlink="http://www.w3.org/1999/xlink" xlink:type="simple">sp. nov.</tp:taxon-status><xref ref-type="fig" rid="F2">Fig. 2</xref></tp:nomenclature><tp:treatment-sec sec-type="material" id="SECID0ERUBI"><title>Type.</title><p>China • Guizhou Province, Zunyi City, Kuangkuoshui Nature Reserve (<named-content xmlns:xlink="http://www.w3.org/1999/xlink" content-type="dwc:verbatimCoordinates" xlink:type="simple"><named-content content-type="geo-json" specific-use="{&#34;type&#34;:&#34;Point&#34;,&#34;coordinates&#34;:[107.172778,28.211111]}" id="NCID0E1UBI" xlink:type="simple">28°12'40"N, 107°10'22"E</named-content></named-content>), 2227 m a.s.l., on leaves of <italic><tp:taxon-name><tp:taxon-name-part taxon-name-part-type="genus" reg="Rubus">Rubus</tp:taxon-name-part><tp:taxon-name-part taxon-name-part-type="species" reg="amphidasys">amphidasys</tp:taxon-name-part></tp:taxon-name></italic>. 1 November 2022, Q. Z. Wu and Q. F. Zhang (holotype GMB4047, isotype KUN-HKAS144247);</p></tp:treatment-sec><tp:treatment-sec sec-type="etymology" id="SECID0EKVBI"><title>Etymology.</title><p>The epithet refers to the host species, <italic><tp:taxon-name><tp:taxon-name-part taxon-name-part-type="genus" reg="Rubus">Rubus</tp:taxon-name-part><tp:taxon-name-part taxon-name-part-type="species" reg="amphidasys">amphidasys</tp:taxon-name-part></tp:taxon-name></italic> Focke ex Diels., from which the holotype was collected.</p></tp:treatment-sec><tp:treatment-sec sec-type="description" id="SECID0E2VBI"><title>Description.</title><p><bold><italic>Spermogonia</italic></bold>, <bold><italic>Aecia</italic></bold>, and <bold><italic>Telia</italic></bold> not found. <bold><italic>Uredinia</italic></bold> 0.2–0.8 mm diam. produced on the abaxial leaf surface, scattered to gregarious, hypophyllous, covered by peridium, small, rounded, light yellow, or orange-yellow. Urediniospores 29–41 × 22–29 μm (av. = 34 × 26 μm, n = 30), globose to subglobose or ovoid, golden, yellow-brown, wall 1.2–2.5 µm thick at sides, hyaline, prominent sparsely echinulate, markings elongated longitudinally, 1.3–3.1 µm in distance, pore obscure, germ pores inconspicuous. Pedicel broken; paraphyses not seen.</p></tp:treatment-sec><tp:treatment-sec sec-type="material" id="SECID0EJXBI"><title>Additional material examined.</title><p>China • Guizhou Province, Zunyi City, Kuangkuoshui Nature Reserve, (<named-content xmlns:xlink="http://www.w3.org/1999/xlink" content-type="dwc:verbatimCoordinates" xlink:type="simple"><named-content content-type="geo-json" specific-use="{&#34;type&#34;:&#34;Point&#34;,&#34;coordinates&#34;:[107.172500,28.210556]}" id="NCID0ESXBI" xlink:type="simple">28°12'38"N, 107°10'21"E</named-content></named-content>) 2214 m a.s.l., on the leaves of <italic><tp:taxon-name><tp:taxon-name-part taxon-name-part-type="genus" reg="Rubus">Rubus</tp:taxon-name-part><tp:taxon-name-part taxon-name-part-type="species" reg="amphidasys">amphidasys</tp:taxon-name-part></tp:taxon-name></italic> (<tp:taxon-name><tp:taxon-name-part taxon-name-part-type="family">Rosaceae</tp:taxon-name-part></tp:taxon-name>). 1 November 2022, Q. Z. Wu and Q. F. Zhang (GMB4076).</p></tp:treatment-sec><tp:treatment-sec sec-type="notes" id="SECID0EHYBI"><title>Notes.</title><p><italic><tp:taxon-name><tp:taxon-name-part taxon-name-part-type="genus" reg="Gerwasia">Gerwasia</tp:taxon-name-part><tp:taxon-name-part taxon-name-part-type="species" reg="amphidasydis">amphidasydis</tp:taxon-name-part></tp:taxon-name></italic> was the first species of <italic><tp:taxon-name><tp:taxon-name-part taxon-name-part-type="genus" reg="Gerwasia">Gerwasia</tp:taxon-name-part></tp:taxon-name></italic> described on <italic><tp:taxon-name><tp:taxon-name-part taxon-name-part-type="genus" reg="Rubus">Rubus</tp:taxon-name-part><tp:taxon-name-part taxon-name-part-type="species" reg="amphidasys">amphidasys</tp:taxon-name-part></tp:taxon-name></italic>. Our phylogenetic analyses showed that <italic><tp:taxon-name><tp:taxon-name-part taxon-name-part-type="genus" reg="Gerwasia">G.</tp:taxon-name-part><tp:taxon-name-part taxon-name-part-type="species" reg="amphidasydis">amphidasydis</tp:taxon-name-part></tp:taxon-name></italic> formed a separate branch (Fig. <xref ref-type="fig" rid="F1">1</xref>). Morphologically, <italic><tp:taxon-name><tp:taxon-name-part taxon-name-part-type="genus" reg="Gerwasia">G.</tp:taxon-name-part><tp:taxon-name-part taxon-name-part-type="species" reg="amphidasydis">amphidasydis</tp:taxon-name-part></tp:taxon-name></italic> and <italic><tp:taxon-name><tp:taxon-name-part taxon-name-part-type="genus" reg="Gerwasia">G.</tp:taxon-name-part><tp:taxon-name-part taxon-name-part-type="species" reg="rubi">rubi</tp:taxon-name-part></tp:taxon-name></italic> exhibit similar spines. Moreover, the difference between <italic><tp:taxon-name><tp:taxon-name-part taxon-name-part-type="genus" reg="Gerwasia">G.</tp:taxon-name-part><tp:taxon-name-part taxon-name-part-type="species" reg="amphidasydis">amphidasydis</tp:taxon-name-part></tp:taxon-name></italic> and <italic><tp:taxon-name><tp:taxon-name-part taxon-name-part-type="genus" reg="Gerwasia">G.</tp:taxon-name-part><tp:taxon-name-part taxon-name-part-type="species" reg="rubi">rubi</tp:taxon-name-part></tp:taxon-name></italic> is that the former has bigger urediniospores (29–41 × 22–29 μm vs. 22–33 × 16–26 µm) (<xref ref-type="bibr" rid="B17">Ito 1950</xref>; <xref ref-type="bibr" rid="B14">Hiratsuka et al. 1992</xref>). <italic><tp:taxon-name><tp:taxon-name-part taxon-name-part-type="genus" reg="Gerwasia">Gerwasia</tp:taxon-name-part><tp:taxon-name-part taxon-name-part-type="species" reg="amphidasydis">amphidasydis</tp:taxon-name-part></tp:taxon-name></italic> and <italic><tp:taxon-name><tp:taxon-name-part taxon-name-part-type="genus" reg="Gerwasia">G.</tp:taxon-name-part><tp:taxon-name-part taxon-name-part-type="species" reg="guanganensis">guanganensis</tp:taxon-name-part></tp:taxon-name></italic> have similar <italic><tp:taxon-name><tp:taxon-name-part taxon-name-part-type="genus" reg="Gerwasia"/><tp:taxon-name-part taxon-name-part-type="species" reg="uredinia">uredinia</tp:taxon-name-part></tp:taxon-name></italic> and <italic>urediniospores</italic>; however, <italic><tp:taxon-name><tp:taxon-name-part taxon-name-part-type="genus" reg="Gerwasia">G.</tp:taxon-name-part><tp:taxon-name-part taxon-name-part-type="species" reg="guanganensis">guanganensis</tp:taxon-name-part></tp:taxon-name></italic> has longer spine distances compared to <italic><tp:taxon-name><tp:taxon-name-part taxon-name-part-type="genus" reg="Gerwasia">G.</tp:taxon-name-part><tp:taxon-name-part taxon-name-part-type="species" reg="amphidasydis">amphidasydis</tp:taxon-name-part></tp:taxon-name></italic> (4.0–6.0 µm vs. 1.3–3.1 µm) (<xref ref-type="bibr" rid="B51">Zhao et al. 2021</xref>). <italic><tp:taxon-name><tp:taxon-name-part taxon-name-part-type="genus" reg="Gerwasia">Gerwasia</tp:taxon-name-part><tp:taxon-name-part taxon-name-part-type="species" reg="amphidasydis">amphidasydis</tp:taxon-name-part></tp:taxon-name></italic> is distinguishable from <italic><tp:taxon-name><tp:taxon-name-part taxon-name-part-type="genus" reg="Gerwasia">G.</tp:taxon-name-part><tp:taxon-name-part taxon-name-part-type="species" reg="rubi-setchuenensise">rubi-setchuenensise</tp:taxon-name-part></tp:taxon-name></italic> by having larger urediniospores (29–41 × 22–29 μm vs. 18–29 × 15–22 μm) and a thinner wall (1.2–2.5 µm vs. 2.1–3.2 μm) (<xref ref-type="bibr" rid="B35">Sun et al. 2024</xref>).</p><fig id="F1" position="float" orientation="portrait"><object-id xmlns:xlink="http://www.w3.org/1999/xlink" content-type="doi" xlink:type="simple">10.3897/mycokeys.115.146604.figure1</object-id><object-id xmlns:xlink="http://www.w3.org/1999/xlink" content-type="arpha" xlink:type="simple">6DCDB43A-3DF8-5C01-AFF3-1A79CBD17799</object-id><label>Figure 1.</label><caption><p>RAxML tree of the family <tp:taxon-name><tp:taxon-name-part taxon-name-part-type="family">Phragmidiaceae</tp:taxon-name-part></tp:taxon-name> based on rDNA <abbrev xmlns:xlink="http://www.w3.org/1999/xlink" xlink:title="internal transcribed spacer" id="ABBRID0EK6BI" xlink:type="simple">ITS</abbrev> and <abbrev xmlns:xlink="http://www.w3.org/1999/xlink" xlink:title="large subunit ribosomal" id="ABBRID0EO6BI" xlink:type="simple">LSU</abbrev> sequences. ML bootstrap supports (≥75%) and Bayesian posterior probability (≥0.90) are indicated as ML/<abbrev xmlns:xlink="http://www.w3.org/1999/xlink" xlink:title="Bayesian posterior probabilities" id="ABBRID0ES6BI" xlink:type="simple">BYPP</abbrev>. The tree is rooted to <italic><tp:taxon-name><tp:taxon-name-part taxon-name-part-type="genus" reg="Gymnosporangium">G.</tp:taxon-name-part><tp:taxon-name-part taxon-name-part-type="species" reg="sabinae">sabinae</tp:taxon-name-part></tp:taxon-name></italic> and <italic><tp:taxon-name><tp:taxon-name-part taxon-name-part-type="genus" reg="Gymnosporangium">G.</tp:taxon-name-part><tp:taxon-name-part taxon-name-part-type="species" reg="asiaticum">asiaticum</tp:taxon-name-part></tp:taxon-name></italic> (<xref ref-type="bibr" rid="B45">Yang et al. 2015</xref>; <xref ref-type="bibr" rid="B2">Aime et al. 2018</xref>). All species newly studied are indicated in red, with novel species highlighted in bold red. Type materials were highlighted in bold.</p></caption><graphic xmlns:xlink="http://www.w3.org/1999/xlink" xlink:href="mycokeys-115-309-g001.jpg" position="float" orientation="portrait" xlink:type="simple" id="oo_1293755.jpg"><uri content-type="original_file" xlink:type="simple">https://binary.pensoft.net/fig/1293755</uri></graphic></fig><fig id="F2" position="float" orientation="portrait"><object-id xmlns:xlink="http://www.w3.org/1999/xlink" content-type="doi" xlink:type="simple">10.3897/mycokeys.115.146604.figure2</object-id><object-id xmlns:xlink="http://www.w3.org/1999/xlink" content-type="arpha" xlink:type="simple">225BC4A9-1451-5924-82D8-AFD2A77FAF4D</object-id><label>Figure 2.</label><caption><p><italic><tp:taxon-name><tp:taxon-name-part taxon-name-part-type="genus" reg="Gerwasia">Gerwasia</tp:taxon-name-part><tp:taxon-name-part taxon-name-part-type="species" reg="amphidasydis">amphidasydis</tp:taxon-name-part></tp:taxon-name></italic> (Holotype GMB4047) <bold>A–D</bold> host and its habitat <bold>E–F</bold> uredinia under a stereomicroscope <bold>G–K</bold> urediniospores. Scale bars: 1 mm (<bold>D, F)</bold>; 0.5 mm <bold>(E)</bold>; 10 μm (<bold>G–K)</bold>.</p></caption><graphic xmlns:xlink="http://www.w3.org/1999/xlink" xlink:href="mycokeys-115-309-g002.jpg" position="float" orientation="portrait" xlink:type="simple" id="oo_1293756.jpg"><uri content-type="original_file" xlink:type="simple">https://binary.pensoft.net/fig/1293756</uri></graphic></fig><p>Additionally, the <abbrev xmlns:xlink="http://www.w3.org/1999/xlink" xlink:title="large subunit ribosomal" id="ABBRID0ERCCI" xlink:type="simple">LSU</abbrev> sequences of <italic><tp:taxon-name><tp:taxon-name-part taxon-name-part-type="genus" reg="Gerwasia">Gerwasia</tp:taxon-name-part><tp:taxon-name-part taxon-name-part-type="species" reg="amphidasydis">amphidasydis</tp:taxon-name-part></tp:taxon-name></italic> also differ from that of <italic><tp:taxon-name><tp:taxon-name-part taxon-name-part-type="genus" reg="Gerwasia">G.</tp:taxon-name-part><tp:taxon-name-part taxon-name-part-type="species" reg="rubi">rubi</tp:taxon-name-part></tp:taxon-name></italic> with 93.74% similarity and from <italic><tp:taxon-name><tp:taxon-name-part taxon-name-part-type="genus" reg="Gerwasia">G.</tp:taxon-name-part><tp:taxon-name-part taxon-name-part-type="species" reg="rubi-setchuenensis">rubi-setchuenensis</tp:taxon-name-part></tp:taxon-name></italic> with 90.56% similarity. The <abbrev xmlns:xlink="http://www.w3.org/1999/xlink" xlink:title="internal transcribed spacer" id="ABBRID0EWDCI" xlink:type="simple">ITS</abbrev> sequence for <italic><tp:taxon-name><tp:taxon-name-part taxon-name-part-type="genus" reg="Gerwasia">Gerwasia</tp:taxon-name-part><tp:taxon-name-part taxon-name-part-type="species" reg="rubi">rubi</tp:taxon-name-part></tp:taxon-name></italic> is not available in the NCBI database, whereas the <abbrev xmlns:xlink="http://www.w3.org/1999/xlink" xlink:title="internal transcribed spacer" id="ABBRID0EFECI" xlink:type="simple">ITS</abbrev> sequence similarity between <italic><tp:taxon-name><tp:taxon-name-part taxon-name-part-type="genus" reg="Gerwasia">Gerwasia</tp:taxon-name-part><tp:taxon-name-part taxon-name-part-type="species" reg="amphidasydis">amphidasydis</tp:taxon-name-part></tp:taxon-name></italic> and <italic><tp:taxon-name><tp:taxon-name-part taxon-name-part-type="genus" reg="Gerwasia">G.</tp:taxon-name-part><tp:taxon-name-part taxon-name-part-type="species" reg="rubi-setchuenensis">rubi-setchuenensis</tp:taxon-name-part></tp:taxon-name></italic> is 98.56%.</p></tp:treatment-sec><ref-list><ref id="B45"><mixed-citation xmlns:xlink="http://www.w3.org/1999/xlink" xlink:type="simple"><person-group><name name-style="western"><surname>Yang</surname><given-names>T</given-names></name><name name-style="western"><surname>Chang</surname><given-names>W</given-names></name><name name-style="western"><surname>Cao</surname><given-names>B</given-names></name><name name-style="western"><surname>Tian</surname><given-names>C</given-names></name><name name-style="western"><surname>Zhao</surname><given-names>L</given-names></name><name name-style="western"><surname>Liang</surname><given-names>Y</given-names></name></person-group> (<year>2015</year>) <article-title>Two new <italic><tp:taxon-name><tp:taxon-name-part taxon-name-part-type="genus">Phragmidium</tp:taxon-name-part></tp:taxon-name></italic> species identified on <italic><tp:taxon-name><tp:taxon-name-part taxon-name-part-type="genus">Rosa</tp:taxon-name-part></tp:taxon-name></italic> plants native to China.</article-title><source>Phytotaxa</source><volume>217</volume>(<issue>2</issue>): <fpage>182</fpage>–<lpage>190</lpage>. <ext-link xlink:href="10.11646/phytotaxa.217.2.8" ext-link-type="doi" xlink:type="simple">https://doi.org/10.11646/phytotaxa.217.2.8</ext-link></mixed-citation></ref><ref id="B2"><mixed-citation xmlns:xlink="http://www.w3.org/1999/xlink" xlink:type="simple"><person-group><name name-style="western"><surname>Aime</surname><given-names>MC</given-names></name><name name-style="western"><surname>Bell</surname><given-names>CD</given-names></name><name name-style="western"><surname>Wilson</surname><given-names>AW</given-names></name></person-group> (<year>2018</year>) <article-title>Deconstructing the evolutionary complexity between rust fungi (<tp:taxon-name><tp:taxon-name-part taxon-name-part-type="order">Pucciniales</tp:taxon-name-part></tp:taxon-name>) and their plant hosts.</article-title><source>Studies in Mycology</source><volume>89</volume>: <fpage>143</fpage>–<lpage>152</lpage>. <ext-link xlink:href="10.1016/j.simyco.2018.02.002" ext-link-type="doi" xlink:type="simple">https://doi.org/10.1016/j.simyco.2018.02.002</ext-link></mixed-citation></ref><ref id="B17"><mixed-citation xmlns:xlink="http://www.w3.org/1999/xlink" xlink:type="simple"><person-group><name name-style="western"><surname>Ito</surname><given-names>S</given-names></name></person-group> (<year>1950</year>) <tp:taxon-name><tp:taxon-name-part taxon-name-part-type="class">Basidiomycetes</tp:taxon-name-part></tp:taxon-name>, no. 3. <tp:taxon-name><tp:taxon-name-part taxon-name-part-type="order">Uredinales</tp:taxon-name-part></tp:taxon-name>-<tp:taxon-name><tp:taxon-name-part taxon-name-part-type="family">Pucciniaceae</tp:taxon-name-part></tp:taxon-name>, <tp:taxon-name><tp:taxon-name-part taxon-name-part-type="order">Uredinales</tp:taxon-name-part></tp:taxon-name> Imperfecti. Mycological flora of Japan 2.</mixed-citation></ref><ref id="B14"><mixed-citation xmlns:xlink="http://www.w3.org/1999/xlink" xlink:type="simple"><person-group><name name-style="western"><surname>Hiratsuka</surname><given-names>N</given-names></name><name name-style="western"><surname>Sato</surname><given-names>S</given-names></name><name name-style="western"><surname>Katsuya</surname><given-names>K</given-names></name><name name-style="western"><surname>Kakishima</surname><given-names>M</given-names></name><name name-style="western"><surname>Hiratsuka</surname><given-names>Y</given-names></name><name name-style="western"><surname>Kaneko</surname><given-names>S</given-names></name><name name-style="western"><surname>Ono</surname><given-names>Y</given-names></name><name name-style="western"><surname>Sato</surname><given-names>T</given-names></name><name name-style="western"><surname>Harada</surname><given-names>Y</given-names></name><name name-style="western"><surname>Hiratsuka</surname><given-names>T</given-names></name><name name-style="western"><surname>Nakayama</surname><given-names>K</given-names></name></person-group> (<year>1992</year>) <article-title>The rust flora of Japan.</article-title><source>Tsukuba Shuppankai</source><volume>41</volume>: <fpage>127</fpage>–<lpage>151</lpage>.</mixed-citation></ref><ref id="B51"><mixed-citation xmlns:xlink="http://www.w3.org/1999/xlink" xlink:type="simple"><person-group><name name-style="western"><surname>Zhao</surname><given-names>P</given-names></name><name name-style="western"><surname>Zhang</surname><given-names>ZF</given-names></name><name name-style="western"><surname>Hu</surname><given-names>DM</given-names></name><name name-style="western"><surname>Tsui</surname><given-names>KM</given-names></name><name name-style="western"><surname>Qi</surname><given-names>XH</given-names></name><name name-style="western"><surname>Phurbu</surname><given-names>D</given-names></name><name name-style="western"><surname>Gafforov</surname><given-names>Y</given-names></name><name name-style="western"><surname>Cai</surname><given-names>L</given-names></name></person-group> (<year>2021</year>) <article-title>Contribution to rust flora in China I, tremendous diversity from natural reserves and parks.</article-title><source>Fungal Diversity</source><volume>110</volume>(<issue>1</issue>): <fpage>1</fpage>–<lpage>58</lpage>. <ext-link xlink:href="10.1007/s13225-021-00482-w" ext-link-type="doi" xlink:type="simple">https://doi.org/10.1007/s13225-021-00482-w</ext-link></mixed-citation></ref><ref id="B35"><mixed-citation xmlns:xlink="http://www.w3.org/1999/xlink" xlink:type="simple"><person-group><name name-style="western"><surname>Sun</surname><given-names>JE</given-names></name><name name-style="western"><surname>Fu</surname><given-names>L</given-names></name><name name-style="western"><surname>Norphanphoun</surname><given-names>C</given-names></name><name name-style="western"><surname>Chen</surname><given-names>XJ</given-names></name><name name-style="western"><surname>Yu</surname><given-names>LF</given-names></name><name name-style="western"><surname>Hyde</surname><given-names>KD</given-names></name><name name-style="western"><surname>McKenzie</surname><given-names>EHC</given-names></name><name name-style="western"><surname>Wang</surname><given-names>Y</given-names></name><name name-style="western"><surname>Yang</surname><given-names>ZF</given-names></name><name name-style="western"><surname>Liu</surname><given-names>FQ</given-names></name></person-group> (<year>2024</year>) <article-title>Study on the diversity of rust pathogens from different hosts in Guizhou Province, China.</article-title><source>Mycosphere: Journal of Fungal Biology</source><volume>15</volume>(<issue>1</issue>): <fpage>473</fpage>–<lpage>653</lpage>. <ext-link xlink:href="10.5943/mycosphere/15/1/4" ext-link-type="doi" xlink:type="simple">https://doi.org/10.5943/mycosphere/15/1/4</ext-link></mixed-citation></ref></ref-list></tp:taxon-treatment>
