# Supplementary material for: ﻿Unveiling new species of Phragmidiaceae (Basidiomycota, Pucciniales) on rosaceous plants from Guizhou, China
Source: MycoKeys. 2025 Mar 28;115:309–26. doi: 10.3897/mycokeys.115.146604 (PMC11971644; doi:10.3897/mycokeys.115.146604)
Supplement: XML Treatment for Phragmidium coreanicola [file mycokeys.115.146604-treatment2.xml]

<!DOCTYPE tp:taxon-treatment
  PUBLIC "-//TaxonX//DTD Taxonomic Treatment Publishing DTD v0 20100105//EN" "tax-treatment-NSO.dtd">
<tp:taxon-treatment xmlns:tp="http://www.plazi.org/taxpub"><tp:treatment-meta><kwd-group><label>Taxon classification</label><kwd>
                  <named-content content-type="kingdom">Fungi</named-content>
                </kwd><kwd>
                  <named-content content-type="order">Pucciniales</named-content>
                </kwd><kwd>
                  <named-content content-type="family">Phragmidiaceae</named-content>
                </kwd></kwd-group><mixed-citation publication-type="journal"><person-group><name><surname>Zhang</surname><given-names>Qinfang</given-names></name><name><surname>Wu</surname><given-names>Qianzhen</given-names></name><name><surname>Zhao</surname><given-names>Peng</given-names></name><name><surname>Habib</surname><given-names>Kamran</given-names></name><name><surname>Wang</surname><given-names>Yao</given-names></name><name><surname>Tang</surname><given-names>Dexiang</given-names></name><name><surname>Ahmad</surname><given-names>Muhammad AIjaz</given-names></name><name><surname>Ren</surname><given-names>Yulin</given-names></name><name><surname>Shen</surname><given-names>Xiangchun</given-names></name><name><surname>Long</surname><given-names>Qingde</given-names></name><name><surname>Liu</surname><given-names>Lili</given-names></name><name><surname>Li</surname><given-names>Qirui</given-names></name></person-group><article-title>﻿Unveiling new species of <tp:taxon-name><tp:taxon-name-part taxon-name-part-type="family">Phragmidiaceae</tp:taxon-name-part></tp:taxon-name> (<tp:taxon-name><tp:taxon-name-part taxon-name-part-type="phylum">Basidiomycota</tp:taxon-name-part></tp:taxon-name>, <tp:taxon-name><tp:taxon-name-part taxon-name-part-type="order">Pucciniales</tp:taxon-name-part></tp:taxon-name>) on rosaceous plants from Guizhou, China</article-title><source>MycoKeys</source><day>28</day><month>03</month><year>2025</year><volume>115</volume><fpage>309</fpage><lpage>326</lpage><pub-id pub-id-type="doi">10.3897/mycokeys.115.146604</pub-id></mixed-citation></tp:treatment-meta><tp:nomenclature><label>﻿</label><tp:taxon-name>
                <object-id xmlns:xlink="http://www.w3.org/1999/xlink" content-type="arpha" xlink:type="simple">0E3E9EE1-38C7-59E6-A93F-00A48BC63344</object-id>
                <tp:taxon-name-part taxon-name-part-type="genus" reg="Phragmidium">Phragmidium</tp:taxon-name-part>
                <tp:taxon-name-part taxon-name-part-type="species" reg="coreanicola">coreanicola</tp:taxon-name-part>
                <object-id xmlns:xlink="http://www.w3.org/1999/xlink" content-type="mycobank" xlink:type="simple">855005</object-id>
              </tp:taxon-name><tp:taxon-authority>Q. F. Zhang, Q. Z. Wu &amp; Q. R. Li</tp:taxon-authority><tp:taxon-status xmlns:xlink="http://www.w3.org/1999/xlink" xlink:type="simple">sp. nov.</tp:taxon-status><xref ref-type="fig" rid="F3">Fig. 3</xref></tp:nomenclature><tp:treatment-sec sec-type="material" id="SECID0EZGCI"><title>Type.</title><p>China • Guizhou Province, Guiyang City, Campus of Guizhou Medical University (<named-content xmlns:xlink="http://www.w3.org/1999/xlink" content-type="dwc:verbatimCoordinates" xlink:type="simple"><named-content content-type="geo-json" specific-use="{&#34;type&#34;:&#34;Point&#34;,&#34;coordinates&#34;:[106.625000,26.380000]}" id="NCID0ECHCI" xlink:type="simple">26°22'48"N, 106°37'30"E</named-content></named-content>), 1911 m a.s.l., on leaves of <italic><tp:taxon-name><tp:taxon-name-part taxon-name-part-type="genus" reg="Rubus">Rubus</tp:taxon-name-part><tp:taxon-name-part taxon-name-part-type="species" reg="coreanus">coreanus</tp:taxon-name-part></tp:taxon-name></italic> (<tp:taxon-name><tp:taxon-name-part taxon-name-part-type="family">Rosaceae</tp:taxon-name-part></tp:taxon-name>), 7 October 2021, Q. Z. Wu (holotype GMB0101, isotype KUN-HKAS144249).</p></tp:treatment-sec><tp:treatment-sec sec-type="etymology" id="SECID0EXHCI"><title>Etymology.</title><p>The epithet refers to the host species, <tp:taxon-name><tp:taxon-name-part taxon-name-part-type="genus" reg="Rubus">Rubus</tp:taxon-name-part><tp:taxon-name-part taxon-name-part-type="species" reg="coreanus">coreanus</tp:taxon-name-part><tp:taxon-name-part taxon-name-part-type="authority">Miq.</tp:taxon-name-part><tp:taxon-name-part taxon-name-part-type="infraspecific-rank">var.</tp:taxon-name-part><tp:taxon-name-part taxon-name-part-type="variety" reg="coreanus">coreanus</tp:taxon-name-part></tp:taxon-name>, from which the holotype was collected.</p></tp:treatment-sec><tp:treatment-sec sec-type="description" id="SECID0ERICI"><title>Description.</title><p><bold><italic>Spermogonia</italic></bold> and <bold><italic>Aecia</italic></bold> not found. <bold><italic>Uredinia</italic></bold> 0.1–0.7 mm diam., produced on the abaxial leaf surface, scattered to gregarious, hypophyllous, yellow spots, scattered, irregular patches. Urediniospores 20–29 × 14–25 μm (av. = 24 × 21 μm, n = 30), globose to subglobose or broadly elliptical to ellipsoidal, wall 0.8–2.1 μm thick (av. = 1.4 μm, n = 30), inconspicuous or smooth at the base; inclusions orange-yellow or pale-yellow; germ pores 2–3, sub-equatorial. <bold><italic>Telia</italic></bold> 0.1–0.9 mm diam., hypophyllous, dark brown to black, clustered or scattered, bacilliform. Teliospores 107–167 × 25–35 μm (av. = 134 × 30 μm, n = 30), cylindrical, 5–7 cells, often 6, reddish-brown to opaque, rounded at the apex, rounded or somewhat attenuate at the base, not or slightly constricted at the septum, pedicels sub-hyaline, persistent, 47–96 × 12–19 μm (av. = 68 × 16 μm, n = 30), with a swollen base that gradually shows orange-yellow contents towards the lower end. Pedicel broken; paraphyses not seen.</p><fig id="F3" position="float" orientation="portrait"><object-id xmlns:xlink="http://www.w3.org/1999/xlink" content-type="doi" xlink:type="simple">10.3897/mycokeys.115.146604.figure3</object-id><object-id xmlns:xlink="http://www.w3.org/1999/xlink" content-type="arpha" xlink:type="simple">6E51901A-86A3-58DB-B079-E038917B5F2F</object-id><label>Figure 3.</label><caption><p><italic><tp:taxon-name><tp:taxon-name-part taxon-name-part-type="genus" reg="Phragmidium">Phragmidium</tp:taxon-name-part><tp:taxon-name-part taxon-name-part-type="species" reg="coreanicola">coreanicola</tp:taxon-name-part></tp:taxon-name></italic> (Holotype, GMB0101) <bold>A–C</bold> host and its habitat <bold>D–E</bold> uredinia and telia <bold>F, G</bold> urediniospores <bold>H–K</bold> teliospores. Scale bars: 0.5 mm <bold>(D, E)</bold>; 10 μm (<bold>F–K)</bold>.</p></caption><graphic xmlns:xlink="http://www.w3.org/1999/xlink" xlink:href="mycokeys-115-309-g003.jpg" position="float" orientation="portrait" xlink:type="simple" id="oo_1293757.jpg"><uri content-type="original_file" xlink:type="simple">https://binary.pensoft.net/fig/1293757</uri></graphic></fig></tp:treatment-sec><tp:treatment-sec sec-type="material" id="SECID0E5LCI"><title>Additional material examined.</title><p>China • Guizhou Province, Qingzhen City (<named-content xmlns:xlink="http://www.w3.org/1999/xlink" content-type="dwc:verbatimCoordinates" xlink:type="simple"><named-content content-type="geo-json" specific-use="{&#34;type&#34;:&#34;Point&#34;,&#34;coordinates&#34;:[106.474444,26.582778]}" id="NCID0EHMCI" xlink:type="simple">26°34'58"N, 106°28'28"E</named-content></named-content>), 1972 m a.s.l., on leaves of <italic><tp:taxon-name><tp:taxon-name-part taxon-name-part-type="genus" reg="Rubus">Rubus</tp:taxon-name-part><tp:taxon-name-part taxon-name-part-type="species" reg="coreanus">coreanus</tp:taxon-name-part></tp:taxon-name></italic> (<tp:taxon-name><tp:taxon-name-part taxon-name-part-type="family">Rosaceae</tp:taxon-name-part></tp:taxon-name>), 7 October 2021, Q.Z. Wu (GMB4071).</p></tp:treatment-sec><tp:treatment-sec sec-type="notes" id="SECID0E3MCI"><title>Notes.</title><p><italic><tp:taxon-name><tp:taxon-name-part taxon-name-part-type="genus" reg="Phragmidium">Phragmidium</tp:taxon-name-part><tp:taxon-name-part taxon-name-part-type="species" reg="coreanicola">coreanicola</tp:taxon-name-part></tp:taxon-name></italic> formed a separate branch in our phylogenetic analyses (Fig. <xref ref-type="fig" rid="F1">1</xref>). Morphologically, <italic><tp:taxon-name><tp:taxon-name-part taxon-name-part-type="genus" reg="Phragmidium">P.</tp:taxon-name-part><tp:taxon-name-part taxon-name-part-type="species" reg="coreanicola">coreanicola</tp:taxon-name-part></tp:taxon-name></italic> differs from <italic><tp:taxon-name><tp:taxon-name-part taxon-name-part-type="genus" reg="Phragmidium">P.</tp:taxon-name-part><tp:taxon-name-part taxon-name-part-type="species" reg="griseum">griseum</tp:taxon-name-part></tp:taxon-name></italic> in having slightly wider urediniospores (14–25 μm vs. 13–21 μm) and larger teliospores (107–167 × 25–35 μm vs. 50–125 × 18–28 μm) (<xref ref-type="bibr" rid="B23">Liu et al. 2018</xref>). Additionally, <italic><tp:taxon-name><tp:taxon-name-part taxon-name-part-type="genus" reg="Phragmidium">P.</tp:taxon-name-part><tp:taxon-name-part taxon-name-part-type="species" reg="coreanicola">coreanicola</tp:taxon-name-part></tp:taxon-name></italic> is reported on <italic><tp:taxon-name><tp:taxon-name-part taxon-name-part-type="genus" reg="Rubus">Rubus</tp:taxon-name-part><tp:taxon-name-part taxon-name-part-type="species" reg="coreanus">coreanus</tp:taxon-name-part></tp:taxon-name></italic>, whereas <italic><tp:taxon-name><tp:taxon-name-part taxon-name-part-type="genus" reg="Phragmidium">P.</tp:taxon-name-part><tp:taxon-name-part taxon-name-part-type="species" reg="griseum">griseum</tp:taxon-name-part></tp:taxon-name></italic> was found on <italic><tp:taxon-name><tp:taxon-name-part taxon-name-part-type="genus" reg="Rubus">Rubus</tp:taxon-name-part><tp:taxon-name-part taxon-name-part-type="species" reg="crataegifolius">crataegifolius</tp:taxon-name-part></tp:taxon-name></italic>. <italic><tp:taxon-name><tp:taxon-name-part taxon-name-part-type="genus" reg="Phragmidium">Phragmidium</tp:taxon-name-part><tp:taxon-name-part taxon-name-part-type="species" reg="coreanicola">coreanicola</tp:taxon-name-part></tp:taxon-name></italic> differs from <italic><tp:taxon-name><tp:taxon-name-part taxon-name-part-type="genus" reg="Phragmidium">P.</tp:taxon-name-part><tp:taxon-name-part taxon-name-part-type="species" reg="cibanum">cibanum</tp:taxon-name-part></tp:taxon-name></italic>, which is reported on <italic><tp:taxon-name><tp:taxon-name-part taxon-name-part-type="genus" reg="Rubus">Rubus</tp:taxon-name-part><tp:taxon-name-part taxon-name-part-type="species" reg="niveus">niveus</tp:taxon-name-part></tp:taxon-name></italic>, by having bigger urediniospores (20–29 × 14–25 μm vs. 17–20 × 18–19 μm) and larger teliospores (107–167 × 25–35 μm vs. 80–100 × 20–30 μm) (<xref ref-type="bibr" rid="B41">Wei 1988</xref>; <xref ref-type="bibr" rid="B14">Hiratsuka et al.1992</xref>; <xref ref-type="bibr" rid="B23">Liu et al. 2018</xref>). <italic><tp:taxon-name><tp:taxon-name-part taxon-name-part-type="genus" reg="Phragmidium">Phragmidium</tp:taxon-name-part><tp:taxon-name-part taxon-name-part-type="species" reg="coreanicola">coreanicola</tp:taxon-name-part></tp:taxon-name></italic> has the same host species as <italic><tp:taxon-name><tp:taxon-name-part taxon-name-part-type="genus" reg="Phragmidium">P.</tp:taxon-name-part><tp:taxon-name-part taxon-name-part-type="species" reg="rubi-coreani">rubi-coreani</tp:taxon-name-part></tp:taxon-name></italic> in Guiyang City. However, <italic><tp:taxon-name><tp:taxon-name-part taxon-name-part-type="genus" reg="Phragmidium">P.</tp:taxon-name-part><tp:taxon-name-part taxon-name-part-type="species" reg="coreanicola">coreanicola</tp:taxon-name-part></tp:taxon-name></italic> has larger teliospores (107–167 × 25–35 μm vs. 29–74 ×14–37 µm) (<xref ref-type="bibr" rid="B36">Sun et al. 2022</xref>). The morphological comparison between <italic><tp:taxon-name><tp:taxon-name-part taxon-name-part-type="genus" reg="Phragmidium">P.</tp:taxon-name-part><tp:taxon-name-part taxon-name-part-type="species" reg="coreanicola">coreanicola</tp:taxon-name-part></tp:taxon-name></italic> and <italic><tp:taxon-name><tp:taxon-name-part taxon-name-part-type="genus" reg="Phragmidium">P.</tp:taxon-name-part><tp:taxon-name-part taxon-name-part-type="species" reg="pauciloculare">pauciloculare</tp:taxon-name-part></tp:taxon-name></italic> shows that the <italic><tp:taxon-name><tp:taxon-name-part taxon-name-part-type="genus" reg="Gerwasia"/><tp:taxon-name-part taxon-name-part-type="species" reg="uredinia">uredinia</tp:taxon-name-part></tp:taxon-name></italic> of <italic><tp:taxon-name><tp:taxon-name-part taxon-name-part-type="genus" reg="Phragmidium">P.</tp:taxon-name-part><tp:taxon-name-part taxon-name-part-type="species" reg="coreanicola">coreanicola</tp:taxon-name-part></tp:taxon-name></italic> are larger than those of <italic><tp:taxon-name><tp:taxon-name-part taxon-name-part-type="genus" reg="Phragmidium">P.</tp:taxon-name-part><tp:taxon-name-part taxon-name-part-type="species" reg="pauciloculare">pauciloculare</tp:taxon-name-part></tp:taxon-name></italic> (0.1–0.7 mm diam vs. 0.2–0.3 mm diam), and teliospores of <italic><tp:taxon-name><tp:taxon-name-part taxon-name-part-type="genus" reg="Phragmidium">P.</tp:taxon-name-part><tp:taxon-name-part taxon-name-part-type="species" reg="coreanicola">coreanicola</tp:taxon-name-part></tp:taxon-name></italic> are also larger than those of <italic><tp:taxon-name><tp:taxon-name-part taxon-name-part-type="genus" reg="Phragmidium">P.</tp:taxon-name-part><tp:taxon-name-part taxon-name-part-type="species" reg="pauciloculare">pauciloculare</tp:taxon-name-part></tp:taxon-name></italic> (107–167 × 25–35 μm vs. 35–111 × 18–27 µm) (<xref ref-type="bibr" rid="B41">Wei 1988</xref>).</p><p>Furthermore, the <abbrev xmlns:xlink="http://www.w3.org/1999/xlink" xlink:title="internal transcribed spacer" id="ABBRID0ENVCI" xlink:type="simple">ITS</abbrev> sequences of <italic><tp:taxon-name><tp:taxon-name-part taxon-name-part-type="genus" reg="Phragmidium">P.</tp:taxon-name-part><tp:taxon-name-part taxon-name-part-type="species" reg="coreanicola">coreanicola</tp:taxon-name-part></tp:taxon-name></italic> and <italic><tp:taxon-name><tp:taxon-name-part taxon-name-part-type="genus" reg="Phragmidium">P.</tp:taxon-name-part><tp:taxon-name-part taxon-name-part-type="species" reg="griseum">griseum</tp:taxon-name-part></tp:taxon-name></italic> exhibit significant differences, with a similarity of 87.33%. However, the <abbrev xmlns:xlink="http://www.w3.org/1999/xlink" xlink:title="large subunit ribosomal" id="ABBRID0EHWCI" xlink:type="simple">LSU</abbrev> sequences of <italic><tp:taxon-name><tp:taxon-name-part taxon-name-part-type="genus" reg="Phragmidium">P.</tp:taxon-name-part><tp:taxon-name-part taxon-name-part-type="species" reg="coreanicola">coreanicola</tp:taxon-name-part></tp:taxon-name></italic> and <italic><tp:taxon-name><tp:taxon-name-part taxon-name-part-type="genus" reg="Phragmidium">P.</tp:taxon-name-part><tp:taxon-name-part taxon-name-part-type="species" reg="griseum">griseum</tp:taxon-name-part></tp:taxon-name></italic> have little variation, sharing a similarity of 99.38%.</p></tp:treatment-sec><tp:treatment-sec><!--Section generated to contain objects referenced in tp:taxon-treatment.--><fig id="F1" position="float" orientation="portrait"><object-id xmlns:xlink="http://www.w3.org/1999/xlink" content-type="doi" xlink:type="simple">10.3897/mycokeys.115.146604.figure1</object-id><object-id xmlns:xlink="http://www.w3.org/1999/xlink" content-type="arpha" xlink:type="simple">6DCDB43A-3DF8-5C01-AFF3-1A79CBD17799</object-id><label>Figure 1.</label><caption><p>RAxML tree of the family <tp:taxon-name><tp:taxon-name-part taxon-name-part-type="family">Phragmidiaceae</tp:taxon-name-part></tp:taxon-name> based on rDNA <abbrev xmlns:xlink="http://www.w3.org/1999/xlink" xlink:title="internal transcribed spacer" id="ABBRID0EK6BI" xlink:type="simple">ITS</abbrev> and <abbrev xmlns:xlink="http://www.w3.org/1999/xlink" xlink:title="large subunit ribosomal" id="ABBRID0EO6BI" xlink:type="simple">LSU</abbrev> sequences. ML bootstrap supports (≥75%) and Bayesian posterior probability (≥0.90) are indicated as ML/<abbrev xmlns:xlink="http://www.w3.org/1999/xlink" xlink:title="Bayesian posterior probabilities" id="ABBRID0ES6BI" xlink:type="simple">BYPP</abbrev>. The tree is rooted to <italic><tp:taxon-name><tp:taxon-name-part taxon-name-part-type="genus" reg="Gymnosporangium">G.</tp:taxon-name-part><tp:taxon-name-part taxon-name-part-type="species" reg="sabinae">sabinae</tp:taxon-name-part></tp:taxon-name></italic> and <italic><tp:taxon-name><tp:taxon-name-part taxon-name-part-type="genus" reg="Gymnosporangium">G.</tp:taxon-name-part><tp:taxon-name-part taxon-name-part-type="species" reg="asiaticum">asiaticum</tp:taxon-name-part></tp:taxon-name></italic> (<xref ref-type="bibr" rid="B45">Yang et al. 2015</xref>; <xref ref-type="bibr" rid="B2">Aime et al. 2018</xref>). All species newly studied are indicated in red, with novel species highlighted in bold red. Type materials were highlighted in bold.</p></caption><graphic xmlns:xlink="http://www.w3.org/1999/xlink" xlink:href="mycokeys-115-309-g001.jpg" position="float" orientation="portrait" xlink:type="simple" id="oo_1293755.jpg"><uri content-type="original_file" xlink:type="simple">https://binary.pensoft.net/fig/1293755</uri></graphic></fig></tp:treatment-sec><ref-list><ref id="B45"><mixed-citation xmlns:xlink="http://www.w3.org/1999/xlink" xlink:type="simple"><person-group><name name-style="western"><surname>Yang</surname><given-names>T</given-names></name><name name-style="western"><surname>Chang</surname><given-names>W</given-names></name><name name-style="western"><surname>Cao</surname><given-names>B</given-names></name><name name-style="western"><surname>Tian</surname><given-names>C</given-names></name><name name-style="western"><surname>Zhao</surname><given-names>L</given-names></name><name name-style="western"><surname>Liang</surname><given-names>Y</given-names></name></person-group> (<year>2015</year>) <article-title>Two new <italic><tp:taxon-name><tp:taxon-name-part taxon-name-part-type="genus">Phragmidium</tp:taxon-name-part></tp:taxon-name></italic> species identified on <italic><tp:taxon-name><tp:taxon-name-part taxon-name-part-type="genus">Rosa</tp:taxon-name-part></tp:taxon-name></italic> plants native to China.</article-title><source>Phytotaxa</source><volume>217</volume>(<issue>2</issue>): <fpage>182</fpage>–<lpage>190</lpage>. <ext-link xlink:href="10.11646/phytotaxa.217.2.8" ext-link-type="doi" xlink:type="simple">https://doi.org/10.11646/phytotaxa.217.2.8</ext-link></mixed-citation></ref><ref id="B2"><mixed-citation xmlns:xlink="http://www.w3.org/1999/xlink" xlink:type="simple"><person-group><name name-style="western"><surname>Aime</surname><given-names>MC</given-names></name><name name-style="western"><surname>Bell</surname><given-names>CD</given-names></name><name name-style="western"><surname>Wilson</surname><given-names>AW</given-names></name></person-group> (<year>2018</year>) <article-title>Deconstructing the evolutionary complexity between rust fungi (<tp:taxon-name><tp:taxon-name-part taxon-name-part-type="order">Pucciniales</tp:taxon-name-part></tp:taxon-name>) and their plant hosts.</article-title><source>Studies in Mycology</source><volume>89</volume>: <fpage>143</fpage>–<lpage>152</lpage>. <ext-link xlink:href="10.1016/j.simyco.2018.02.002" ext-link-type="doi" xlink:type="simple">https://doi.org/10.1016/j.simyco.2018.02.002</ext-link></mixed-citation></ref><ref id="B23"><mixed-citation xmlns:xlink="http://www.w3.org/1999/xlink" xlink:type="simple"><person-group><name name-style="western"><surname>Liu</surname><given-names>Y</given-names></name><name name-style="western"><surname>Cao</surname><given-names>B</given-names></name><name name-style="western"><surname>Tao</surname><given-names>S</given-names></name><name name-style="western"><surname>Tian</surname><given-names>C</given-names></name><name name-style="western"><surname>Liang</surname><given-names>Y</given-names></name></person-group> (<year>2018</year>) <article-title><italic><tp:taxon-name><tp:taxon-name-part taxon-name-part-type="genus">Phragmidium</tp:taxon-name-part></tp:taxon-name></italic> species parasitizing species of <tp:taxon-name><tp:taxon-name-part taxon-name-part-type="family">Rosaceae</tp:taxon-name-part></tp:taxon-name> in Tibet, China, with descriptions of three new species.</article-title><source>Mycological Progress</source><volume>17</volume>(<issue>8</issue>): <fpage>967</fpage>–<lpage>988</lpage>. <ext-link xlink:href="10.1007/s11557-018-1406-5" ext-link-type="doi" xlink:type="simple">https://doi.org/10.1007/s11557-018-1406-5</ext-link></mixed-citation></ref><ref id="B41"><mixed-citation xmlns:xlink="http://www.w3.org/1999/xlink" xlink:type="simple"><person-group><name name-style="western"><surname>Wei</surname><given-names>SX</given-names></name></person-group> (<year>1988</year>) <article-title>A taxonomic study of the genus <italic><tp:taxon-name><tp:taxon-name-part taxon-name-part-type="genus">Phragmidium</tp:taxon-name-part></tp:taxon-name></italic> of China.</article-title><source>Junwu Xuebao</source><volume>1</volume>: <fpage>179</fpage>–<lpage>210</lpage>.</mixed-citation></ref><ref id="B14"><mixed-citation xmlns:xlink="http://www.w3.org/1999/xlink" xlink:type="simple"><person-group><name name-style="western"><surname>Hiratsuka</surname><given-names>N</given-names></name><name name-style="western"><surname>Sato</surname><given-names>S</given-names></name><name name-style="western"><surname>Katsuya</surname><given-names>K</given-names></name><name name-style="western"><surname>Kakishima</surname><given-names>M</given-names></name><name name-style="western"><surname>Hiratsuka</surname><given-names>Y</given-names></name><name name-style="western"><surname>Kaneko</surname><given-names>S</given-names></name><name name-style="western"><surname>Ono</surname><given-names>Y</given-names></name><name name-style="western"><surname>Sato</surname><given-names>T</given-names></name><name name-style="western"><surname>Harada</surname><given-names>Y</given-names></name><name name-style="western"><surname>Hiratsuka</surname><given-names>T</given-names></name><name name-style="western"><surname>Nakayama</surname><given-names>K</given-names></name></person-group> (<year>1992</year>) <article-title>The rust flora of Japan.</article-title><source>Tsukuba Shuppankai</source><volume>41</volume>: <fpage>127</fpage>–<lpage>151</lpage>.</mixed-citation></ref><ref id="B36"><mixed-citation xmlns:xlink="http://www.w3.org/1999/xlink" xlink:type="simple"><person-group><name name-style="western"><surname>Sun</surname><given-names>JE</given-names></name><name name-style="western"><surname>Zhang</surname><given-names>Q</given-names></name><name name-style="western"><surname>Luo</surname><given-names>WM</given-names></name><name name-style="western"><surname>Yang</surname><given-names>YQ</given-names></name><name name-style="western"><surname>An</surname><given-names>HM</given-names></name><name name-style="western"><surname>Wang</surname><given-names>Y</given-names></name></person-group> (<year>2022</year>) <article-title>Four new <italic><tp:taxon-name><tp:taxon-name-part taxon-name-part-type="genus">Phragmidium</tp:taxon-name-part></tp:taxon-name></italic> (<tp:taxon-name><tp:taxon-name-part taxon-name-part-type="family">Phragmidiaceae</tp:taxon-name-part></tp:taxon-name>, <tp:taxon-name><tp:taxon-name-part taxon-name-part-type="class">Pucciniomycetes</tp:taxon-name-part></tp:taxon-name>) species from <tp:taxon-name><tp:taxon-name-part taxon-name-part-type="family">Rosaceae</tp:taxon-name-part></tp:taxon-name> plants in Guizhou Province of China.</article-title><source>MycoKeys</source><volume>93</volume>: <fpage>193</fpage>–<lpage>213</lpage>. <ext-link xlink:href="10.3897/mycokeys.93.90861" ext-link-type="doi" xlink:type="simple">https://doi.org/10.3897/mycokeys.93.90861</ext-link></mixed-citation></ref></ref-list></tp:taxon-treatment>
