# Supplementary material for: ﻿Unveiling new species of Phragmidiaceae (Basidiomycota, Pucciniales) on rosaceous plants from Guizhou, China
Source: MycoKeys. 2025 Mar 28;115:309–26. doi: 10.3897/mycokeys.115.146604 (PMC11971644; doi:10.3897/mycokeys.115.146604)
Supplement: XML Treatment for Phragmidium parvifolius [file mycokeys.115.146604-treatment3.xml]

<!DOCTYPE tp:taxon-treatment
  PUBLIC "-//TaxonX//DTD Taxonomic Treatment Publishing DTD v0 20100105//EN" "tax-treatment-NSO.dtd">
<tp:taxon-treatment xmlns:tp="http://www.plazi.org/taxpub"><tp:treatment-meta><kwd-group><label>Taxon classification</label><kwd>
                  <named-content content-type="kingdom">Fungi</named-content>
                </kwd><kwd>
                  <named-content content-type="order">Pucciniales</named-content>
                </kwd><kwd>
                  <named-content content-type="family">Phragmidiaceae</named-content>
                </kwd></kwd-group><mixed-citation publication-type="journal"><person-group><name><surname>Zhang</surname><given-names>Qinfang</given-names></name><name><surname>Wu</surname><given-names>Qianzhen</given-names></name><name><surname>Zhao</surname><given-names>Peng</given-names></name><name><surname>Habib</surname><given-names>Kamran</given-names></name><name><surname>Wang</surname><given-names>Yao</given-names></name><name><surname>Tang</surname><given-names>Dexiang</given-names></name><name><surname>Ahmad</surname><given-names>Muhammad AIjaz</given-names></name><name><surname>Ren</surname><given-names>Yulin</given-names></name><name><surname>Shen</surname><given-names>Xiangchun</given-names></name><name><surname>Long</surname><given-names>Qingde</given-names></name><name><surname>Liu</surname><given-names>Lili</given-names></name><name><surname>Li</surname><given-names>Qirui</given-names></name></person-group><article-title>﻿Unveiling new species of <tp:taxon-name><tp:taxon-name-part taxon-name-part-type="family">Phragmidiaceae</tp:taxon-name-part></tp:taxon-name> (<tp:taxon-name><tp:taxon-name-part taxon-name-part-type="phylum">Basidiomycota</tp:taxon-name-part></tp:taxon-name>, <tp:taxon-name><tp:taxon-name-part taxon-name-part-type="order">Pucciniales</tp:taxon-name-part></tp:taxon-name>) on rosaceous plants from Guizhou, China</article-title><source>MycoKeys</source><day>28</day><month>03</month><year>2025</year><volume>115</volume><fpage>309</fpage><lpage>326</lpage><pub-id pub-id-type="doi">10.3897/mycokeys.115.146604</pub-id></mixed-citation></tp:treatment-meta><tp:nomenclature><label>﻿</label><tp:taxon-name>
                <object-id xmlns:xlink="http://www.w3.org/1999/xlink" content-type="arpha" xlink:type="simple">751ADE41-8F22-523A-8907-1B2CB804FA77</object-id>
                <tp:taxon-name-part taxon-name-part-type="genus" reg="Phragmidium">Phragmidium</tp:taxon-name-part>
                <tp:taxon-name-part taxon-name-part-type="species" reg="parvifolius">parvifolius</tp:taxon-name-part>
                <object-id xmlns:xlink="http://www.w3.org/1999/xlink" content-type="mycobank" xlink:type="simple">855006</object-id>
              </tp:taxon-name><tp:taxon-authority>Q. F. Zhang, Q. Z. Wu &amp; Q. R. Li</tp:taxon-authority><tp:taxon-status xmlns:xlink="http://www.w3.org/1999/xlink" xlink:type="simple">sp. nov.</tp:taxon-status><xref ref-type="fig" rid="F4">Fig. 4</xref></tp:nomenclature><tp:treatment-sec sec-type="material" id="SECID0EPYCI"><title>Type.</title><p>China • Guizhou Province, Guiyang City, Huaxi District (<named-content xmlns:xlink="http://www.w3.org/1999/xlink" content-type="dwc:verbatimCoordinates" xlink:type="simple"><named-content content-type="geo-json" specific-use="{&#34;type&#34;:&#34;Point&#34;,&#34;coordinates&#34;:[107.120667,26.724250]}" id="NCID0EYYCI" xlink:type="simple">26°43′27.3″N, 106°67′14.4″E</named-content></named-content>), 1,114 m a.s.l., on leaves of <italic><tp:taxon-name><tp:taxon-name-part taxon-name-part-type="genus" reg="Rubus">Rubus</tp:taxon-name-part><tp:taxon-name-part taxon-name-part-type="species" reg="parvifolius">parvifolius</tp:taxon-name-part></tp:taxon-name></italic> (<tp:taxon-name><tp:taxon-name-part taxon-name-part-type="family">Rosaceae</tp:taxon-name-part></tp:taxon-name>), 3 November 2022, Q. Z. Wu and Q. F. Zhang (holotype GMB4054, isotype KUN-HKAS144250).</p></tp:treatment-sec><tp:treatment-sec sec-type="etymology" id="SECID0ENZCI"><title>Etymology.</title><p>The epithet refers to the host species, <italic><tp:taxon-name><tp:taxon-name-part taxon-name-part-type="genus" reg="Rubus">Rubus</tp:taxon-name-part><tp:taxon-name-part taxon-name-part-type="species" reg="parvifolius">parvifolius</tp:taxon-name-part></tp:taxon-name></italic> L., from which the holotype was collected.</p></tp:treatment-sec><tp:treatment-sec sec-type="description" id="SECID0E5ZCI"><title>Description.</title><p><bold><italic>Spermogonia</italic></bold>, <bold><italic>Aecia</italic></bold> and <bold><italic>Telia</italic></bold> not found. <bold><italic>Uredinia</italic></bold> 0.3–0.8 mm diam., produced on the abaxial leaf surface, scattered to gregarious, hypophyllous, rounded to irregular, powdery, orange, pulverulent, at first covered by the epidermis, later, not surrounded by host epidermis; Urediniospores 18–32 × 12–24 μm (av. = 22 × 18 μm, n = 30), globose, oblong, orange, wall 1.1–1.7 μm thick (av. = 1.3 μm, n = 30) at sides, regularly echinulate with stout spines; germ pores 2–3, supra-equatorial. Paraphyses 49–83 × 10–19 μm (av. = 65 × 15 μm, n = 30), hyaline, curved.</p><fig id="F4" position="float" orientation="portrait"><object-id xmlns:xlink="http://www.w3.org/1999/xlink" content-type="doi" xlink:type="simple">10.3897/mycokeys.115.146604.figure4</object-id><object-id xmlns:xlink="http://www.w3.org/1999/xlink" content-type="arpha" xlink:type="simple">D030C41F-672B-55FA-A319-9A425EAE1D26</object-id><label>Figure 4.</label><caption><p><italic><tp:taxon-name><tp:taxon-name-part taxon-name-part-type="genus" reg="Phragmidium">Phragmidium</tp:taxon-name-part><tp:taxon-name-part taxon-name-part-type="species" reg="parvifolius">parvifolius</tp:taxon-name-part></tp:taxon-name></italic> (Holotype, GMB4054) <bold>A–D</bold> host and its habitat <bold>E, F</bold> uredinia under a stereomicroscope <bold>G, H</bold> urediniospores and paraphyses <bold>I–L</bold> urediniospores <bold>M</bold> paraphyses. Scale bars: 1 mm (<bold>D)</bold>; 0.5 mm (<bold>E, F)</bold>; 10 μm (<bold>G–M)</bold>.</p></caption><graphic xmlns:xlink="http://www.w3.org/1999/xlink" xlink:href="mycokeys-115-309-g004.jpg" position="float" orientation="portrait" xlink:type="simple" id="oo_1293758.jpg"><uri content-type="original_file" xlink:type="simple">https://binary.pensoft.net/fig/1293758</uri></graphic></fig></tp:treatment-sec><tp:treatment-sec sec-type="material" id="SECID0EP4CI"><title>Additional material examined.</title><p>China • Guizhou Province, Guiyang City, Huaxi District (<named-content xmlns:xlink="http://www.w3.org/1999/xlink" content-type="dwc:verbatimCoordinates" xlink:type="simple"><named-content content-type="geo-json" specific-use="{&#34;type&#34;:&#34;Point&#34;,&#34;coordinates&#34;:[107.135139,26.733250]}" id="NCID0EY4CI" xlink:type="simple">26°43′59.7″N, 106°67′66.5″E</named-content></named-content>), 1114 m a.s.l., on leaves of <italic><tp:taxon-name><tp:taxon-name-part taxon-name-part-type="genus" reg="Rubus">Rubus</tp:taxon-name-part><tp:taxon-name-part taxon-name-part-type="species" reg="parvifolius">parvifolius</tp:taxon-name-part></tp:taxon-name></italic> (<tp:taxon-name><tp:taxon-name-part taxon-name-part-type="family">Rosaceae</tp:taxon-name-part></tp:taxon-name>), 3 November 2022, Q. Z. Wu and Q. F. Zhang (GMB4070).</p></tp:treatment-sec><tp:treatment-sec sec-type="notes" id="SECID0EN5CI"><title>Notes.</title><p>Phylogenetically, <italic><tp:taxon-name><tp:taxon-name-part taxon-name-part-type="genus" reg="Phragmidium">P.</tp:taxon-name-part><tp:taxon-name-part taxon-name-part-type="species" reg="parvifolius">parvifolius</tp:taxon-name-part></tp:taxon-name></italic> formed a sister branch to <italic><tp:taxon-name><tp:taxon-name-part taxon-name-part-type="genus" reg="Phragmidium">P.</tp:taxon-name-part><tp:taxon-name-part taxon-name-part-type="species" reg="barnardii">barnardii</tp:taxon-name-part></tp:taxon-name></italic> Plowr. &amp; G. Winter (HGU21035), which was also reported on <italic><tp:taxon-name><tp:taxon-name-part taxon-name-part-type="genus" reg="Rubus">Rubus</tp:taxon-name-part><tp:taxon-name-part taxon-name-part-type="species" reg="parvifolius">parvifolius</tp:taxon-name-part></tp:taxon-name></italic> (Fig. <xref ref-type="fig" rid="F1">1</xref>). Morphologically, <italic><tp:taxon-name><tp:taxon-name-part taxon-name-part-type="genus" reg="Phragmidium">P.</tp:taxon-name-part><tp:taxon-name-part taxon-name-part-type="species" reg="parvifolius">parvifolius</tp:taxon-name-part></tp:taxon-name></italic> can be easily differentiated from <italic><tp:taxon-name><tp:taxon-name-part taxon-name-part-type="genus" reg="Phragmidium">P.</tp:taxon-name-part><tp:taxon-name-part taxon-name-part-type="species" reg="barnardii">barnardii</tp:taxon-name-part></tp:taxon-name></italic> by its larger urediniospores (18–32 × 12–24 μm vs. 16–19 × 15–18 µm) and larger paraphyses (49–83 × 10–19 μm vs. 26–39 × 10–13 µm) (<xref ref-type="bibr" rid="B42">Winter 1886</xref>; <xref ref-type="bibr" rid="B26">McTaggart et al. 2016</xref>; <xref ref-type="bibr" rid="B36">Sun et al. 2022</xref>). In terms of urediniospore size, <italic><tp:taxon-name><tp:taxon-name-part taxon-name-part-type="genus" reg="Phragmidium">P.</tp:taxon-name-part><tp:taxon-name-part taxon-name-part-type="species" reg="parvifolius">parvifolius</tp:taxon-name-part></tp:taxon-name></italic> is similar to <italic><tp:taxon-name><tp:taxon-name-part taxon-name-part-type="genus" reg="Phragmidium">P.</tp:taxon-name-part><tp:taxon-name-part taxon-name-part-type="species" reg="griseum">griseum</tp:taxon-name-part></tp:taxon-name></italic> (Dietel) Syd. However, <italic><tp:taxon-name><tp:taxon-name-part taxon-name-part-type="genus" reg="Phragmidium">P.</tp:taxon-name-part><tp:taxon-name-part taxon-name-part-type="species" reg="parvifolius">parvifolius</tp:taxon-name-part></tp:taxon-name></italic> differs from <italic><tp:taxon-name><tp:taxon-name-part taxon-name-part-type="genus" reg="Phragmidium">P.</tp:taxon-name-part><tp:taxon-name-part taxon-name-part-type="species" reg="griseum">griseum</tp:taxon-name-part></tp:taxon-name></italic> by having relatively larger paraphyses (49–83 × 10–19 μm vs. 34–70 × 7–16 μm) and by its host, <italic><tp:taxon-name><tp:taxon-name-part taxon-name-part-type="genus" reg="Rubus">Rubus</tp:taxon-name-part><tp:taxon-name-part taxon-name-part-type="species" reg="parvifolius">parvifolius</tp:taxon-name-part></tp:taxon-name></italic> vs. <italic><tp:taxon-name><tp:taxon-name-part taxon-name-part-type="genus" reg="Rubus">Rubus</tp:taxon-name-part><tp:taxon-name-part taxon-name-part-type="species" reg="crataegifolius">crataegifolius</tp:taxon-name-part></tp:taxon-name></italic> (<xref ref-type="bibr" rid="B41">Wei 1988</xref>; <xref ref-type="bibr" rid="B14">Hiratsuka et al. 1992</xref>; <xref ref-type="bibr" rid="B23">Liu et al. 2018</xref>; <xref ref-type="bibr" rid="B35">Sun et al. 2024</xref>). Additionally, <italic><tp:taxon-name><tp:taxon-name-part taxon-name-part-type="genus" reg="Phragmidium">P.</tp:taxon-name-part><tp:taxon-name-part taxon-name-part-type="species" reg="parvifolius">parvifolius</tp:taxon-name-part></tp:taxon-name></italic> differs from <italic><tp:taxon-name><tp:taxon-name-part taxon-name-part-type="genus" reg="Phragmidium">P.</tp:taxon-name-part><tp:taxon-name-part taxon-name-part-type="species" reg="pauciloculare">pauciloculare</tp:taxon-name-part></tp:taxon-name></italic> by its larger urediniospores (18–32 μm vs. 13–20 μm) (<xref ref-type="bibr" rid="B41">Wei 1988</xref>; <xref ref-type="bibr" rid="B14">Hiratsuka et al. 1992</xref>). <italic><tp:taxon-name><tp:taxon-name-part taxon-name-part-type="genus" reg="Phragmidium">Phragmidium</tp:taxon-name-part><tp:taxon-name-part taxon-name-part-type="species" reg="parvifolius">parvifolius</tp:taxon-name-part></tp:taxon-name></italic> and <italic><tp:taxon-name><tp:taxon-name-part taxon-name-part-type="genus" reg="Phragmidium">P.</tp:taxon-name-part><tp:taxon-name-part taxon-name-part-type="species" reg="kanas">kanas</tp:taxon-name-part></tp:taxon-name></italic> have the same urediniospores and paraphyses, but <italic><tp:taxon-name><tp:taxon-name-part taxon-name-part-type="genus" reg="Phragmidium">P.</tp:taxon-name-part><tp:taxon-name-part taxon-name-part-type="species" reg="parvifolius">parvifolius</tp:taxon-name-part></tp:taxon-name></italic> has no teliospores, whereas <italic><tp:taxon-name><tp:taxon-name-part taxon-name-part-type="genus" reg="Phragmidium">P.</tp:taxon-name-part><tp:taxon-name-part taxon-name-part-type="species" reg="kanas">kanas</tp:taxon-name-part></tp:taxon-name></italic> has them (<xref ref-type="bibr" rid="B51">Zhao et al. 2021</xref>).</p><p>Furthermore, the morphological comparison between <italic><tp:taxon-name><tp:taxon-name-part taxon-name-part-type="genus" reg="Phragmidium">P.</tp:taxon-name-part><tp:taxon-name-part taxon-name-part-type="species" reg="parvifolius">parvifolius</tp:taxon-name-part></tp:taxon-name></italic> and <italic><tp:taxon-name><tp:taxon-name-part taxon-name-part-type="genus" reg="Phragmidium">P.</tp:taxon-name-part><tp:taxon-name-part taxon-name-part-type="species" reg="coreanicola">coreanicola</tp:taxon-name-part></tp:taxon-name></italic> (this study) shows that the urediniospores of <italic><tp:taxon-name><tp:taxon-name-part taxon-name-part-type="genus" reg="Phragmidium">P.</tp:taxon-name-part><tp:taxon-name-part taxon-name-part-type="species" reg="parvifolius">parvifolius</tp:taxon-name-part></tp:taxon-name></italic> are larger than those of <italic><tp:taxon-name><tp:taxon-name-part taxon-name-part-type="genus" reg="Phragmidium">P.</tp:taxon-name-part><tp:taxon-name-part taxon-name-part-type="species" reg="coreanicola">coreanicola</tp:taxon-name-part></tp:taxon-name></italic> (18–32 μm vs. 20–29 μm), and <italic><tp:taxon-name><tp:taxon-name-part taxon-name-part-type="genus" reg="Phragmidium">P.</tp:taxon-name-part><tp:taxon-name-part taxon-name-part-type="species" reg="parvifolius">parvifolius</tp:taxon-name-part></tp:taxon-name></italic> has no teliospores, whereas <italic><tp:taxon-name><tp:taxon-name-part taxon-name-part-type="genus" reg="Phragmidium">P.</tp:taxon-name-part><tp:taxon-name-part taxon-name-part-type="species" reg="coreanicola">coreanicola</tp:taxon-name-part></tp:taxon-name></italic> has them. The <abbrev xmlns:xlink="http://www.w3.org/1999/xlink" xlink:title="internal transcribed spacer" id="ABBRID0ECJDI" xlink:type="simple">ITS</abbrev> and <abbrev xmlns:xlink="http://www.w3.org/1999/xlink" xlink:title="large subunit ribosomal" id="ABBRID0EGJDI" xlink:type="simple">LSU</abbrev> sequence similarities of <italic><tp:taxon-name><tp:taxon-name-part taxon-name-part-type="genus" reg="Phragmidium">P.</tp:taxon-name-part><tp:taxon-name-part taxon-name-part-type="species" reg="parvifolius">parvifolius</tp:taxon-name-part></tp:taxon-name></italic> with <italic><tp:taxon-name><tp:taxon-name-part taxon-name-part-type="genus" reg="Phragmidium">P.</tp:taxon-name-part><tp:taxon-name-part taxon-name-part-type="species" reg="coreanicola">coreanicola</tp:taxon-name-part></tp:taxon-name></italic> are 97.57% and 99.22%.</p></tp:treatment-sec><tp:treatment-sec><!--Section generated to contain objects referenced in tp:taxon-treatment.--><fig id="F1" position="float" orientation="portrait"><object-id xmlns:xlink="http://www.w3.org/1999/xlink" content-type="doi" xlink:type="simple">10.3897/mycokeys.115.146604.figure1</object-id><object-id xmlns:xlink="http://www.w3.org/1999/xlink" content-type="arpha" xlink:type="simple">6DCDB43A-3DF8-5C01-AFF3-1A79CBD17799</object-id><label>Figure 1.</label><caption><p>RAxML tree of the family <tp:taxon-name><tp:taxon-name-part taxon-name-part-type="family">Phragmidiaceae</tp:taxon-name-part></tp:taxon-name> based on rDNA <abbrev xmlns:xlink="http://www.w3.org/1999/xlink" xlink:title="internal transcribed spacer" id="ABBRID0EK6BI" xlink:type="simple">ITS</abbrev> and <abbrev xmlns:xlink="http://www.w3.org/1999/xlink" xlink:title="large subunit ribosomal" id="ABBRID0EO6BI" xlink:type="simple">LSU</abbrev> sequences. ML bootstrap supports (≥75%) and Bayesian posterior probability (≥0.90) are indicated as ML/<abbrev xmlns:xlink="http://www.w3.org/1999/xlink" xlink:title="Bayesian posterior probabilities" id="ABBRID0ES6BI" xlink:type="simple">BYPP</abbrev>. The tree is rooted to <italic><tp:taxon-name><tp:taxon-name-part taxon-name-part-type="genus" reg="Gymnosporangium">G.</tp:taxon-name-part><tp:taxon-name-part taxon-name-part-type="species" reg="sabinae">sabinae</tp:taxon-name-part></tp:taxon-name></italic> and <italic><tp:taxon-name><tp:taxon-name-part taxon-name-part-type="genus" reg="Gymnosporangium">G.</tp:taxon-name-part><tp:taxon-name-part taxon-name-part-type="species" reg="asiaticum">asiaticum</tp:taxon-name-part></tp:taxon-name></italic> (<xref ref-type="bibr" rid="B45">Yang et al. 2015</xref>; <xref ref-type="bibr" rid="B2">Aime et al. 2018</xref>). All species newly studied are indicated in red, with novel species highlighted in bold red. Type materials were highlighted in bold.</p></caption><graphic xmlns:xlink="http://www.w3.org/1999/xlink" xlink:href="mycokeys-115-309-g001.jpg" position="float" orientation="portrait" xlink:type="simple" id="oo_1293755.jpg"><uri content-type="original_file" xlink:type="simple">https://binary.pensoft.net/fig/1293755</uri></graphic></fig></tp:treatment-sec><ref-list><ref id="B45"><mixed-citation xmlns:xlink="http://www.w3.org/1999/xlink" xlink:type="simple"><person-group><name name-style="western"><surname>Yang</surname><given-names>T</given-names></name><name name-style="western"><surname>Chang</surname><given-names>W</given-names></name><name name-style="western"><surname>Cao</surname><given-names>B</given-names></name><name name-style="western"><surname>Tian</surname><given-names>C</given-names></name><name name-style="western"><surname>Zhao</surname><given-names>L</given-names></name><name name-style="western"><surname>Liang</surname><given-names>Y</given-names></name></person-group> (<year>2015</year>) <article-title>Two new <italic><tp:taxon-name><tp:taxon-name-part taxon-name-part-type="genus">Phragmidium</tp:taxon-name-part></tp:taxon-name></italic> species identified on <italic><tp:taxon-name><tp:taxon-name-part taxon-name-part-type="genus">Rosa</tp:taxon-name-part></tp:taxon-name></italic> plants native to China.</article-title><source>Phytotaxa</source><volume>217</volume>(<issue>2</issue>): <fpage>182</fpage>–<lpage>190</lpage>. <ext-link xlink:href="10.11646/phytotaxa.217.2.8" ext-link-type="doi" xlink:type="simple">https://doi.org/10.11646/phytotaxa.217.2.8</ext-link></mixed-citation></ref><ref id="B2"><mixed-citation xmlns:xlink="http://www.w3.org/1999/xlink" xlink:type="simple"><person-group><name name-style="western"><surname>Aime</surname><given-names>MC</given-names></name><name name-style="western"><surname>Bell</surname><given-names>CD</given-names></name><name name-style="western"><surname>Wilson</surname><given-names>AW</given-names></name></person-group> (<year>2018</year>) <article-title>Deconstructing the evolutionary complexity between rust fungi (<tp:taxon-name><tp:taxon-name-part taxon-name-part-type="order">Pucciniales</tp:taxon-name-part></tp:taxon-name>) and their plant hosts.</article-title><source>Studies in Mycology</source><volume>89</volume>: <fpage>143</fpage>–<lpage>152</lpage>. <ext-link xlink:href="10.1016/j.simyco.2018.02.002" ext-link-type="doi" xlink:type="simple">https://doi.org/10.1016/j.simyco.2018.02.002</ext-link></mixed-citation></ref><ref id="B42"><mixed-citation xmlns:xlink="http://www.w3.org/1999/xlink" xlink:type="simple"><person-group><name name-style="western"><surname>Winter</surname><given-names>G</given-names></name></person-group> (<year>1886</year>) <article-title><tp:taxon-name><tp:taxon-name-part taxon-name-part-type="kingdom">Fungi</tp:taxon-name-part></tp:taxon-name> australienses.</article-title><source>Revue Mycologique Toulouse</source><volume>8</volume>: <fpage>207</fpage>–<lpage>213</lpage>.</mixed-citation></ref><ref id="B26"><mixed-citation xmlns:xlink="http://www.w3.org/1999/xlink" xlink:type="simple"><person-group><name name-style="western"><surname>McTaggart</surname><given-names>AR</given-names></name><name name-style="western"><surname>Shivas</surname><given-names>RG</given-names></name><name name-style="western"><surname>Nest</surname><given-names>MA</given-names></name><name name-style="western"><surname>Roux</surname><given-names>J</given-names></name><name name-style="western"><surname>Wingfield</surname><given-names>BD</given-names></name><name name-style="western"><surname>Wingfield</surname><given-names>MJ</given-names></name></person-group> (<year>2016</year>) <article-title>Host jumps shaped the diversity of extant rust fungi (<tp:taxon-name><tp:taxon-name-part taxon-name-part-type="order">Pucciniales</tp:taxon-name-part></tp:taxon-name>).</article-title><source>The New Phytologist</source><volume>209</volume>(<issue>3</issue>): <fpage>1149</fpage>–<lpage>1158</lpage>. <ext-link xlink:href="10.1111/nph.13686" ext-link-type="doi" xlink:type="simple">https://doi.org/10.1111/nph.13686</ext-link></mixed-citation></ref><ref id="B36"><mixed-citation xmlns:xlink="http://www.w3.org/1999/xlink" xlink:type="simple"><person-group><name name-style="western"><surname>Sun</surname><given-names>JE</given-names></name><name name-style="western"><surname>Zhang</surname><given-names>Q</given-names></name><name name-style="western"><surname>Luo</surname><given-names>WM</given-names></name><name name-style="western"><surname>Yang</surname><given-names>YQ</given-names></name><name name-style="western"><surname>An</surname><given-names>HM</given-names></name><name name-style="western"><surname>Wang</surname><given-names>Y</given-names></name></person-group> (<year>2022</year>) <article-title>Four new <italic><tp:taxon-name><tp:taxon-name-part taxon-name-part-type="genus">Phragmidium</tp:taxon-name-part></tp:taxon-name></italic> (<tp:taxon-name><tp:taxon-name-part taxon-name-part-type="family">Phragmidiaceae</tp:taxon-name-part></tp:taxon-name>, <tp:taxon-name><tp:taxon-name-part taxon-name-part-type="class">Pucciniomycetes</tp:taxon-name-part></tp:taxon-name>) species from <tp:taxon-name><tp:taxon-name-part taxon-name-part-type="family">Rosaceae</tp:taxon-name-part></tp:taxon-name> plants in Guizhou Province of China.</article-title><source>MycoKeys</source><volume>93</volume>: <fpage>193</fpage>–<lpage>213</lpage>. <ext-link xlink:href="10.3897/mycokeys.93.90861" ext-link-type="doi" xlink:type="simple">https://doi.org/10.3897/mycokeys.93.90861</ext-link></mixed-citation></ref><ref id="B41"><mixed-citation xmlns:xlink="http://www.w3.org/1999/xlink" xlink:type="simple"><person-group><name name-style="western"><surname>Wei</surname><given-names>SX</given-names></name></person-group> (<year>1988</year>) <article-title>A taxonomic study of the genus <italic><tp:taxon-name><tp:taxon-name-part taxon-name-part-type="genus">Phragmidium</tp:taxon-name-part></tp:taxon-name></italic> of China.</article-title><source>Junwu Xuebao</source><volume>1</volume>: <fpage>179</fpage>–<lpage>210</lpage>.</mixed-citation></ref><ref id="B14"><mixed-citation xmlns:xlink="http://www.w3.org/1999/xlink" xlink:type="simple"><person-group><name name-style="western"><surname>Hiratsuka</surname><given-names>N</given-names></name><name name-style="western"><surname>Sato</surname><given-names>S</given-names></name><name name-style="western"><surname>Katsuya</surname><given-names>K</given-names></name><name name-style="western"><surname>Kakishima</surname><given-names>M</given-names></name><name name-style="western"><surname>Hiratsuka</surname><given-names>Y</given-names></name><name name-style="western"><surname>Kaneko</surname><given-names>S</given-names></name><name name-style="western"><surname>Ono</surname><given-names>Y</given-names></name><name name-style="western"><surname>Sato</surname><given-names>T</given-names></name><name name-style="western"><surname>Harada</surname><given-names>Y</given-names></name><name name-style="western"><surname>Hiratsuka</surname><given-names>T</given-names></name><name name-style="western"><surname>Nakayama</surname><given-names>K</given-names></name></person-group> (<year>1992</year>) <article-title>The rust flora of Japan.</article-title><source>Tsukuba Shuppankai</source><volume>41</volume>: <fpage>127</fpage>–<lpage>151</lpage>.</mixed-citation></ref><ref id="B23"><mixed-citation xmlns:xlink="http://www.w3.org/1999/xlink" xlink:type="simple"><person-group><name name-style="western"><surname>Liu</surname><given-names>Y</given-names></name><name name-style="western"><surname>Cao</surname><given-names>B</given-names></name><name name-style="western"><surname>Tao</surname><given-names>S</given-names></name><name name-style="western"><surname>Tian</surname><given-names>C</given-names></name><name name-style="western"><surname>Liang</surname><given-names>Y</given-names></name></person-group> (<year>2018</year>) <article-title><italic><tp:taxon-name><tp:taxon-name-part taxon-name-part-type="genus">Phragmidium</tp:taxon-name-part></tp:taxon-name></italic> species parasitizing species of <tp:taxon-name><tp:taxon-name-part taxon-name-part-type="family">Rosaceae</tp:taxon-name-part></tp:taxon-name> in Tibet, China, with descriptions of three new species.</article-title><source>Mycological Progress</source><volume>17</volume>(<issue>8</issue>): <fpage>967</fpage>–<lpage>988</lpage>. <ext-link xlink:href="10.1007/s11557-018-1406-5" ext-link-type="doi" xlink:type="simple">https://doi.org/10.1007/s11557-018-1406-5</ext-link></mixed-citation></ref><ref id="B35"><mixed-citation xmlns:xlink="http://www.w3.org/1999/xlink" xlink:type="simple"><person-group><name name-style="western"><surname>Sun</surname><given-names>JE</given-names></name><name name-style="western"><surname>Fu</surname><given-names>L</given-names></name><name name-style="western"><surname>Norphanphoun</surname><given-names>C</given-names></name><name name-style="western"><surname>Chen</surname><given-names>XJ</given-names></name><name name-style="western"><surname>Yu</surname><given-names>LF</given-names></name><name name-style="western"><surname>Hyde</surname><given-names>KD</given-names></name><name name-style="western"><surname>McKenzie</surname><given-names>EHC</given-names></name><name name-style="western"><surname>Wang</surname><given-names>Y</given-names></name><name name-style="western"><surname>Yang</surname><given-names>ZF</given-names></name><name name-style="western"><surname>Liu</surname><given-names>FQ</given-names></name></person-group> (<year>2024</year>) <article-title>Study on the diversity of rust pathogens from different hosts in Guizhou Province, China.</article-title><source>Mycosphere: Journal of Fungal Biology</source><volume>15</volume>(<issue>1</issue>): <fpage>473</fpage>–<lpage>653</lpage>. <ext-link xlink:href="10.5943/mycosphere/15/1/4" ext-link-type="doi" xlink:type="simple">https://doi.org/10.5943/mycosphere/15/1/4</ext-link></mixed-citation></ref><ref id="B51"><mixed-citation xmlns:xlink="http://www.w3.org/1999/xlink" xlink:type="simple"><person-group><name name-style="western"><surname>Zhao</surname><given-names>P</given-names></name><name name-style="western"><surname>Zhang</surname><given-names>ZF</given-names></name><name name-style="western"><surname>Hu</surname><given-names>DM</given-names></name><name name-style="western"><surname>Tsui</surname><given-names>KM</given-names></name><name name-style="western"><surname>Qi</surname><given-names>XH</given-names></name><name name-style="western"><surname>Phurbu</surname><given-names>D</given-names></name><name name-style="western"><surname>Gafforov</surname><given-names>Y</given-names></name><name name-style="western"><surname>Cai</surname><given-names>L</given-names></name></person-group> (<year>2021</year>) <article-title>Contribution to rust flora in China I, tremendous diversity from natural reserves and parks.</article-title><source>Fungal Diversity</source><volume>110</volume>(<issue>1</issue>): <fpage>1</fpage>–<lpage>58</lpage>. <ext-link xlink:href="10.1007/s13225-021-00482-w" ext-link-type="doi" xlink:type="simple">https://doi.org/10.1007/s13225-021-00482-w</ext-link></mixed-citation></ref></ref-list></tp:taxon-treatment>
