# Supplementary material for: ﻿Unveiling new species of Phragmidiaceae (Basidiomycota, Pucciniales) on rosaceous plants from Guizhou, China
Source: MycoKeys. 2025 Mar 28;115:309–26. doi: 10.3897/mycokeys.115.146604 (PMC11971644; doi:10.3897/mycokeys.115.146604)
Supplement: XML Treatment for Gerwasia rubi-setchuenensis [file mycokeys.115.146604-treatment4.xml]

<!DOCTYPE tp:taxon-treatment
  PUBLIC "-//TaxonX//DTD Taxonomic Treatment Publishing DTD v0 20100105//EN" "tax-treatment-NSO.dtd">
<tp:taxon-treatment xmlns:tp="http://www.plazi.org/taxpub"><tp:treatment-meta><kwd-group><label>Taxon classification</label><kwd>
                  <named-content content-type="kingdom">Fungi</named-content>
                </kwd><kwd>
                  <named-content content-type="order">Pucciniales</named-content>
                </kwd><kwd>
                  <named-content content-type="family">Phragmidiaceae</named-content>
                </kwd></kwd-group><mixed-citation publication-type="journal"><person-group><name><surname>Zhang</surname><given-names>Qinfang</given-names></name><name><surname>Wu</surname><given-names>Qianzhen</given-names></name><name><surname>Zhao</surname><given-names>Peng</given-names></name><name><surname>Habib</surname><given-names>Kamran</given-names></name><name><surname>Wang</surname><given-names>Yao</given-names></name><name><surname>Tang</surname><given-names>Dexiang</given-names></name><name><surname>Ahmad</surname><given-names>Muhammad AIjaz</given-names></name><name><surname>Ren</surname><given-names>Yulin</given-names></name><name><surname>Shen</surname><given-names>Xiangchun</given-names></name><name><surname>Long</surname><given-names>Qingde</given-names></name><name><surname>Liu</surname><given-names>Lili</given-names></name><name><surname>Li</surname><given-names>Qirui</given-names></name></person-group><article-title>﻿Unveiling new species of <tp:taxon-name><tp:taxon-name-part taxon-name-part-type="family">Phragmidiaceae</tp:taxon-name-part></tp:taxon-name> (<tp:taxon-name><tp:taxon-name-part taxon-name-part-type="phylum">Basidiomycota</tp:taxon-name-part></tp:taxon-name>, <tp:taxon-name><tp:taxon-name-part taxon-name-part-type="order">Pucciniales</tp:taxon-name-part></tp:taxon-name>) on rosaceous plants from Guizhou, China</article-title><source>MycoKeys</source><day>28</day><month>03</month><year>2025</year><volume>115</volume><fpage>309</fpage><lpage>326</lpage><pub-id pub-id-type="doi">10.3897/mycokeys.115.146604</pub-id></mixed-citation></tp:treatment-meta><tp:nomenclature><label>﻿</label><tp:taxon-name>
                <object-id xmlns:xlink="http://www.w3.org/1999/xlink" content-type="arpha" xlink:type="simple">0B748040-F67A-5F99-A29D-23FAA12DCB04</object-id>
                <tp:taxon-name-part taxon-name-part-type="genus" reg="Gerwasia">Gerwasia</tp:taxon-name-part>
                <tp:taxon-name-part taxon-name-part-type="species" reg="rubi-setchuenensis">rubi-setchuenensis</tp:taxon-name-part>
              </tp:taxon-name><tp:taxon-authority>J.E. Sun, Yong Wang bis &amp; K.D. Hyde, (2024)</tp:taxon-authority><xref ref-type="fig" rid="F5">Fig. 5</xref></tp:nomenclature><tp:treatment-sec sec-type="host" id="SECID0EJLDI"><title>Host.</title><p><italic><tp:taxon-name><tp:taxon-name-part taxon-name-part-type="genus" reg="Rubus">Rubus</tp:taxon-name-part><tp:taxon-name-part taxon-name-part-type="species" reg="buergeri">buergeri</tp:taxon-name-part></tp:taxon-name></italic> Miq.</p></tp:treatment-sec><tp:treatment-sec sec-type="description" id="SECID0E1LDI"><title>Description.</title><p><bold><italic>Spermogonia</italic></bold>, <bold><italic>aecia</italic></bold>, and <bold><italic>telia</italic></bold> unknown. <bold><italic>Uredinia</italic></bold> 0.4–1.0 mm diam., hypophyllous, pulverulent, golden, scattered, irregular, surrounded by host epidermis. <italic>Urediniospores</italic> 24–30 × 19–25 µm (av. = 27.2 × 22.3 µm, n = 30), subglobose or fusiform, inclusions golden or bright yellow; wall 1.4–2.9 µm thick (av. = 2.0 μm, n = 30), colorless, irregularly elongated verrucae.</p></tp:treatment-sec><tp:treatment-sec sec-type="material" id="SECID0EPNDI"><title>Materials examined.</title><p>China • Guizhou Province, Zunyi City, Xishui County (<named-content xmlns:xlink="http://www.w3.org/1999/xlink" content-type="dwc:verbatimCoordinates" xlink:type="simple"><named-content content-type="geo-json" specific-use="{&#34;type&#34;:&#34;Point&#34;,&#34;coordinates&#34;:[106.689722,28.827222]}" id="NCID0EYNDI" xlink:type="simple">28°49'38"N, 106°41'23"E</named-content></named-content>), 1223 m a.s.l., on the leaves of <italic><tp:taxon-name><tp:taxon-name-part taxon-name-part-type="genus" reg="Rubus">Rubus</tp:taxon-name-part><tp:taxon-name-part taxon-name-part-type="species" reg="buergeri">buergeri</tp:taxon-name-part></tp:taxon-name></italic> Miq. (<tp:taxon-name><tp:taxon-name-part taxon-name-part-type="family">Rosaceae</tp:taxon-name-part></tp:taxon-name>), 3 November, 2022, Q. Z. Wu and Q. F. Zhang (GMB4052); China • Guizhou Province, Zunyi City, Xishui County (<named-content xmlns:xlink="http://www.w3.org/1999/xlink" content-type="dwc:verbatimCoordinates" xlink:type="simple"><named-content content-type="geo-json" specific-use="{&#34;type&#34;:&#34;Point&#34;,&#34;coordinates&#34;:[106.400833,28.561944]}" id="NCID0EQODI" xlink:type="simple">28°33'43"N, 106°24'3"E</named-content></named-content>), 1997 m a.s.l., on <italic><tp:taxon-name><tp:taxon-name-part taxon-name-part-type="genus" reg="Rubus">Rubus</tp:taxon-name-part><tp:taxon-name-part taxon-name-part-type="species" reg="buergeri">buergeri</tp:taxon-name-part></tp:taxon-name></italic> (<tp:taxon-name><tp:taxon-name-part taxon-name-part-type="family">Rosaceae</tp:taxon-name-part></tp:taxon-name>), 3 November 2022, Q. Z. Wu and Q. F. Zhang (GMB4075).</p><fig id="F5" position="float" orientation="portrait"><object-id xmlns:xlink="http://www.w3.org/1999/xlink" content-type="doi" xlink:type="simple">10.3897/mycokeys.115.146604.figure5</object-id><object-id xmlns:xlink="http://www.w3.org/1999/xlink" content-type="arpha" xlink:type="simple">BA92036C-1D99-529D-8639-191802B19733</object-id><label>Figure 5.</label><caption><p><italic><tp:taxon-name><tp:taxon-name-part taxon-name-part-type="genus" reg="Gerwasia">Gerwasia</tp:taxon-name-part><tp:taxon-name-part taxon-name-part-type="species" reg="rubi-setchuenensis">rubi-setchuenensis</tp:taxon-name-part></tp:taxon-name></italic> (GMB4052) <bold>A–D</bold> host and its habitat <bold>E–F</bold> uredinia under the stereomicroscope <bold>G–K</bold> urediniospores. Scale bars: 0.5 mm (<bold>E–F)</bold>; 10 μm (<bold>G–L)</bold>.</p></caption><graphic xmlns:xlink="http://www.w3.org/1999/xlink" xlink:href="mycokeys-115-309-g005.jpg" position="float" orientation="portrait" xlink:type="simple" id="oo_1293759.jpg"><uri content-type="original_file" xlink:type="simple">https://binary.pensoft.net/fig/1293759</uri></graphic></fig></tp:treatment-sec><tp:treatment-sec sec-type="notes" id="SECID0EZQDI"><title>Notes.</title><p>In the phylogram (Fig. <xref ref-type="fig" rid="F1">1</xref>), our collections (GMB4052 and GMB4075) clustered with <italic><tp:taxon-name><tp:taxon-name-part taxon-name-part-type="genus" reg="Gerwasia">G.</tp:taxon-name-part><tp:taxon-name-part taxon-name-part-type="species" reg="rubi-setchuenensis">rubi-setchuenensis</tp:taxon-name-part></tp:taxon-name></italic> (HGUP21168). The morphological characteristics of our specimen are consistent with the original description of <italic><tp:taxon-name><tp:taxon-name-part taxon-name-part-type="genus" reg="Gerwasia">G.</tp:taxon-name-part><tp:taxon-name-part taxon-name-part-type="species" reg="rubi-setchuenensis">rubi-setchuenensis</tp:taxon-name-part></tp:taxon-name></italic>, and the DNA sequence aligns with that of <italic><tp:taxon-name><tp:taxon-name-part taxon-name-part-type="genus" reg="Gerwasia">G.</tp:taxon-name-part><tp:taxon-name-part taxon-name-part-type="species" reg="rubi-setchuenensis">rubi-setchuenensis</tp:taxon-name-part></tp:taxon-name></italic> HGUP21168 (<abbrev xmlns:xlink="http://www.w3.org/1999/xlink" xlink:title="internal transcribed spacer" id="ABBRID0EESDI" xlink:type="simple">ITS</abbrev> 100%; <abbrev xmlns:xlink="http://www.w3.org/1999/xlink" xlink:title="large subunit ribosomal" id="ABBRID0EISDI" xlink:type="simple">LSU</abbrev> 99.67%) (<xref ref-type="bibr" rid="B35">Sun et al. 2024</xref>). The only difference observed between the descriptions and figure of <italic><tp:taxon-name><tp:taxon-name-part taxon-name-part-type="genus" reg="Gerwasia">G.</tp:taxon-name-part><tp:taxon-name-part taxon-name-part-type="species" reg="rubi-setchuenensis">rubi-setchuenensis</tp:taxon-name-part></tp:taxon-name></italic> in <xref ref-type="bibr" rid="B35">Sun et al. (2024)</xref> is the size of the urediniospores. The urediniospores of <italic><tp:taxon-name><tp:taxon-name-part taxon-name-part-type="genus" reg="Gerwasia">G.</tp:taxon-name-part><tp:taxon-name-part taxon-name-part-type="species" reg="rubi-setchuenensis">rubi-setchuenensis</tp:taxon-name-part></tp:taxon-name></italic> (GMB4075) are slightly wider than those of <italic><tp:taxon-name><tp:taxon-name-part taxon-name-part-type="genus" reg="Gerwasia">G.</tp:taxon-name-part><tp:taxon-name-part taxon-name-part-type="species" reg="rubi-setchuenensis">rubi-setchuenensis</tp:taxon-name-part></tp:taxon-name></italic> (HGUP21168) (19–25 μm vs. 15–22 μm). This study identifies <italic><tp:taxon-name><tp:taxon-name-part taxon-name-part-type="genus" reg="Rubus">Rubus</tp:taxon-name-part><tp:taxon-name-part taxon-name-part-type="species" reg="buergeri">buergeri</tp:taxon-name-part></tp:taxon-name></italic> as a new host for this fungus.</p></tp:treatment-sec><tp:treatment-sec><!--Section generated to contain objects referenced in tp:taxon-treatment.--><fig id="F1" position="float" orientation="portrait"><object-id xmlns:xlink="http://www.w3.org/1999/xlink" content-type="doi" xlink:type="simple">10.3897/mycokeys.115.146604.figure1</object-id><object-id xmlns:xlink="http://www.w3.org/1999/xlink" content-type="arpha" xlink:type="simple">6DCDB43A-3DF8-5C01-AFF3-1A79CBD17799</object-id><label>Figure 1.</label><caption><p>RAxML tree of the family <tp:taxon-name><tp:taxon-name-part taxon-name-part-type="family">Phragmidiaceae</tp:taxon-name-part></tp:taxon-name> based on rDNA <abbrev xmlns:xlink="http://www.w3.org/1999/xlink" xlink:title="internal transcribed spacer" id="ABBRID0EK6BI" xlink:type="simple">ITS</abbrev> and <abbrev xmlns:xlink="http://www.w3.org/1999/xlink" xlink:title="large subunit ribosomal" id="ABBRID0EO6BI" xlink:type="simple">LSU</abbrev> sequences. ML bootstrap supports (≥75%) and Bayesian posterior probability (≥0.90) are indicated as ML/<abbrev xmlns:xlink="http://www.w3.org/1999/xlink" xlink:title="Bayesian posterior probabilities" id="ABBRID0ES6BI" xlink:type="simple">BYPP</abbrev>. The tree is rooted to <italic><tp:taxon-name><tp:taxon-name-part taxon-name-part-type="genus" reg="Gymnosporangium">G.</tp:taxon-name-part><tp:taxon-name-part taxon-name-part-type="species" reg="sabinae">sabinae</tp:taxon-name-part></tp:taxon-name></italic> and <italic><tp:taxon-name><tp:taxon-name-part taxon-name-part-type="genus" reg="Gymnosporangium">G.</tp:taxon-name-part><tp:taxon-name-part taxon-name-part-type="species" reg="asiaticum">asiaticum</tp:taxon-name-part></tp:taxon-name></italic> (<xref ref-type="bibr" rid="B45">Yang et al. 2015</xref>; <xref ref-type="bibr" rid="B2">Aime et al. 2018</xref>). All species newly studied are indicated in red, with novel species highlighted in bold red. Type materials were highlighted in bold.</p></caption><graphic xmlns:xlink="http://www.w3.org/1999/xlink" xlink:href="mycokeys-115-309-g001.jpg" position="float" orientation="portrait" xlink:type="simple" id="oo_1293755.jpg"><uri content-type="original_file" xlink:type="simple">https://binary.pensoft.net/fig/1293755</uri></graphic></fig></tp:treatment-sec><ref-list><ref id="B45"><mixed-citation xmlns:xlink="http://www.w3.org/1999/xlink" xlink:type="simple"><person-group><name name-style="western"><surname>Yang</surname><given-names>T</given-names></name><name name-style="western"><surname>Chang</surname><given-names>W</given-names></name><name name-style="western"><surname>Cao</surname><given-names>B</given-names></name><name name-style="western"><surname>Tian</surname><given-names>C</given-names></name><name name-style="western"><surname>Zhao</surname><given-names>L</given-names></name><name name-style="western"><surname>Liang</surname><given-names>Y</given-names></name></person-group> (<year>2015</year>) <article-title>Two new <italic><tp:taxon-name><tp:taxon-name-part taxon-name-part-type="genus">Phragmidium</tp:taxon-name-part></tp:taxon-name></italic> species identified on <italic><tp:taxon-name><tp:taxon-name-part taxon-name-part-type="genus">Rosa</tp:taxon-name-part></tp:taxon-name></italic> plants native to China.</article-title><source>Phytotaxa</source><volume>217</volume>(<issue>2</issue>): <fpage>182</fpage>–<lpage>190</lpage>. <ext-link xlink:href="10.11646/phytotaxa.217.2.8" ext-link-type="doi" xlink:type="simple">https://doi.org/10.11646/phytotaxa.217.2.8</ext-link></mixed-citation></ref><ref id="B2"><mixed-citation xmlns:xlink="http://www.w3.org/1999/xlink" xlink:type="simple"><person-group><name name-style="western"><surname>Aime</surname><given-names>MC</given-names></name><name name-style="western"><surname>Bell</surname><given-names>CD</given-names></name><name name-style="western"><surname>Wilson</surname><given-names>AW</given-names></name></person-group> (<year>2018</year>) <article-title>Deconstructing the evolutionary complexity between rust fungi (<tp:taxon-name><tp:taxon-name-part taxon-name-part-type="order">Pucciniales</tp:taxon-name-part></tp:taxon-name>) and their plant hosts.</article-title><source>Studies in Mycology</source><volume>89</volume>: <fpage>143</fpage>–<lpage>152</lpage>. <ext-link xlink:href="10.1016/j.simyco.2018.02.002" ext-link-type="doi" xlink:type="simple">https://doi.org/10.1016/j.simyco.2018.02.002</ext-link></mixed-citation></ref><ref id="B35"><mixed-citation xmlns:xlink="http://www.w3.org/1999/xlink" xlink:type="simple"><person-group><name name-style="western"><surname>Sun</surname><given-names>JE</given-names></name><name name-style="western"><surname>Fu</surname><given-names>L</given-names></name><name name-style="western"><surname>Norphanphoun</surname><given-names>C</given-names></name><name name-style="western"><surname>Chen</surname><given-names>XJ</given-names></name><name name-style="western"><surname>Yu</surname><given-names>LF</given-names></name><name name-style="western"><surname>Hyde</surname><given-names>KD</given-names></name><name name-style="western"><surname>McKenzie</surname><given-names>EHC</given-names></name><name name-style="western"><surname>Wang</surname><given-names>Y</given-names></name><name name-style="western"><surname>Yang</surname><given-names>ZF</given-names></name><name name-style="western"><surname>Liu</surname><given-names>FQ</given-names></name></person-group> (<year>2024</year>) <article-title>Study on the diversity of rust pathogens from different hosts in Guizhou Province, China.</article-title><source>Mycosphere: Journal of Fungal Biology</source><volume>15</volume>(<issue>1</issue>): <fpage>473</fpage>–<lpage>653</lpage>. <ext-link xlink:href="10.5943/mycosphere/15/1/4" ext-link-type="doi" xlink:type="simple">https://doi.org/10.5943/mycosphere/15/1/4</ext-link></mixed-citation></ref></ref-list></tp:taxon-treatment>
